# Supplementary material for: Core set approach to reduce uncertainty of gene trees
Source: BMC Evol Biol. 2006 May 20;6:41. doi: 10.1186/1471-2148-6-41 (PMC1508163; doi:10.1186/1471-2148-6-41)
Supplement: Additional File 1 — HIV-1 sequences and their accession numbers [file 1471-2148-6-41-S1.nex]

[
Accession numbers
HIV-1 Nucleotide sequences: 
 1 (AF137629);  2 (AF137630);  3 (AF137631);  4 (AF137632);  5 (AF137635); 
 6 (AF137636);  7 (AF137637);  8 (AF137639);  9 (AF137640); 10 (AF137642);
11 (AF137646); 12 (AF137648); 13 (AF137649); 14 (AF137651); 15 (AF137654);
16 (AF137657); 17 (AF137661); 18 (AF137666); 19 (AF137670); 20 (AF137672);
21 (AF137686); 22 (AF137645); 23 (AF137653); 24 (AF137660); 25 (AF137669);
26 (AF137664); 27 (AF137665); 28 (AF137655); 29 (AF137673); 30 (AF137650);
31 (AF137641); 32 (AF137644); 33 (AF137668); 34 (AF137663); 35 (AF137652);
36 (AF137677); 37 (AF137638); 38 (AF137658);
]

#NEXUS
BEGIN DATA;
         dimensions ntax=038 nchar=576 ;
                        format missing=?
         interleave datatype=DNA gap= -;
;
 
matrix
       1  GAAGAAGAGGTAGTAATTAGATCTGAAAATTTCACGGACAATGCTAAAACCATAATAGTACAGCTGAAGGAGTCTGTAGTAATTAATTGTACAAGACCCAATAACAATACAAGAAAAAGTATACAGGTAGGACCAGGGAAAGCAATTTATACAACAGGAGAAATAATAGGAGATTTAAGACAAGCACATTGTAACCTTAGTAGAGCAGAATGGAATAACACTTTAAAACAGATAGTTAAGAAATTAAGAGAACAATTTGGGAATAAAACAATAGTCTTTAATCAATCCTCAGGAGGGGACCCAGAAATTGTAATGCACAGTTTGAATTGTAGAGGGGAATTTTTCTACTGTAATTCAACACAACTGTTTAATAGTACTTGGGATTTGAATGTTACTGAAGGGAGCGAGAATATCACACTCCCATGCAGAATAAAACAAATTATAAACATGTGGCAGGAAGTAGGAAAAGCAATGTATGCCCCTCCCATCAGAGGACAAATTAGATGTTCATCAAATATTACAGGGCTGCTATTAACAAGAGATGGTGGTAAGACGACCGAAATCTTCAGACCTGGA
       2  GAAGAAGAGGTAGTAATTAGATCTGAAAATTCCACGGACAATGCTAAAACCATAATAGTACAGCTGAAGGAGTCTGTAGTAATTAATTGTACAAGACCCAATAACAATACAAGAAAAAGTATACAGGTAGGACCAGGGAAAGCAATTTATACAACAGGAGAAATAATAGGAGATATAAGACAAGCACATTGTAACCTTAGTAGAGCAGAATGGAATAACACTTTAAAACAGATAGTTAAGAAATTAAGAGAACAATTTGGGAATAAAACAATAGTCTTTAATCAATCCTCAGGAGGGGACCCAGAAATTGTAATGCACAGTTTTAATTGTGGAGGGGAATTTTTCTACTGTAATTCAACACAACTGTTTAATAGTACTTGGGATTTGAATGTTACTGAAGGGAGCGAGAATATCACACTCCCATGCAGAATAAAACAAATTATAAACATGTGGCAGGAAGTAGGAAAAGCAATGTATGCCCCTCCCATCAGAGGACAAATTAGATGTTCATCAAATATTACAGGGCTGCTATTAACAAGAGATGGTGGTAAGACGACCGAAATCTTCAGACCTGGA
       3  GAAGAAGAGGTAGTAATTAGATCTGAAAATTTCACGGACAATGCTAAAACCATAATAGTACAGCTGAAGGAGTCTGTAGTAATTAATTGTACAAGACCCAATAACAATACAAGAAAAAGTATACAGGTAGGACCAGGGAAGGCAATTTATACAACAGGAGAAATAATAGGAGATATAAGACAAGCACATTGTAACCTTAGTAGAGCAGAATGGAATAACACTTTAAAACAGATAGTTAAGAAATTAAGAGAACAATTTGGGAATAAAACAATAGTCTTTAATCAATCCTCAGGAGGGGACCCAGAAATTGTAATGCACAGTTTTAATTGTGGAGGGGAATTTTTCTACTGTAATTCAACACAACTGTTTAATAGTACTTGGGATTTGAATGTTACTGAAGGGAGCGAGAATATCACACTCCCATGCAGAATAAAACAAATTATAAACATGTGGCAGGAAGTAGGAAAAGCAATGTATGCCCCTCCCATCAGAGGACAAATTAGATGTTCATCAAATATTACAGGGCTGCTGTTAACAAGAGATGGTGGTAAGACGACCGAAATCTTCAGACCTGGA
       4  GAAGAAGAGGTAGTAATTAGATCTGAAAATTTCACGGACAATGCTAAAACCATAATAGTACAGCTGAAGGAGTCTGTAGTAATTAATTGTACAAGACCCAATAACAATACAAGAAAAAGTATACAGGTAGGACCAGGGAAAGCAATTTATACAACAGGAGAAATAATAGGAGATATAAGACAAGCACATTGTAACCTTAGTAGAGCAGAATGGAATAACACTTTAAAACAGATAGTTAAGAAATTAAGAGAACAATTTGGGAATAAAACAATAGTCTTTAATCAATCCTCAGGAGGGGACCCAGAAATTGTAATGCACAGTTTTAATTGTGGAGGGGAATTTTTCTACTGTAATTCAACACAACTGTTTAATAGTACTTGGGATTTGAATGTTACTGAAGGGAGCGAGAATATCACACTCCCATGCAGAATAAAACAAATTATAAACATGTGGCAGGAAGTAGGAAAAGCAATGTATGCCCCTCCCATCAGAGGACAAATTAGATGTTCATCAAATATTACAGGGCTGCTATTAACAAGAGATGGTGGTAAGACGACCGAAATCTTCAGACCTGGA
       5  GAAGAAGAGGTAGTAATTAGATCTGAAAATTTCACGGACAATGCTAAAACCATAATAGTACAGCTGAAGGAGTCTGTAGTAATTAATTGTACAAGACCCAATAACAATACAAGAAAAAGTATACAGGTAGGACCAGGGAAAGCAATTTATACAACAGGAGAAATAATAGGAGATATAAGACAAGCACATTGTAACCTTAGTAGAGCAGAATGGAATAACACTTTAAAACAGATAGTTAAGAAATTAAGAGAACAATTTGGGAATAAAACAATAGTCTTTAATCAATCCTCAGGAGGGGACCCAGAAATTGTAATGCACAGTTTTAATTGTGGAGGGGAATCTTTCTACTGTAATTCAACACAACTGTTTAATAGTACTTGGGATTTGAATGTTACTGAAGGGAGCGAGAATATCACACTCCCATGCAGAATAAAACAAATTATAAACATGTGGCAGGAAGTAGGAAAAGCAATGTATGCCCCTCCCATCAGAGGACAAATTAGATGTTCATCAAATATTACAGGGCTGCTATTAACAAGAGATGGTGGTAAGACGACCGAAATCTTCAGACCTGGA
       6  GAAGAAGAGGTAGTAATTAGATCTGAAAAGTTCACGGACAATGCTAAAACCATAATAGTACAGCTGAAGGAGTCTGTAGTAATTAATTGTACAAGACCCAATAACAATACAAGAAAAAGTATACAGGTAGGACCAGGGAAAGCAATTTATACAACAGGAGAAATAATAGGAGATATAAGACAAGCACATTGTAACCTTAGTAGAGCAGAATGGAATAACACTTTAAAACAGATAGTTAAGAAATTAAGAGAACAATTTGGGAATAAAACAATAGTCTTTAATCAATCCTCAGGAGGGGACCCAGAAATTGTAATGCACAGTTTTAATTGTGGAGGGGAATTTTTCTACTGTAATTCAACACAACTGTTTAATAGTACTTGGGATTTGAATGTTACTGAAGGGAGCGAGAATATCACACTCCCATGCAGAATAAAACAAATTATAAACATGTGGCAGGAAGTAGGAAAAGCAATGTATGCCCCTCCCATCAGAGGACAAATTAGATGTTCATCAAATATTACAGGGCTGCTATTAACAAGAGATGGTGGTAAGACGACCGAAATCTTCAGACCTGGA
       7  GAAGAAGAGGTAGTAATTAGATCTGAAAATTTCACGGACAACGCTAAAACCATAATAGTACAGCTGAAGGAGTCTGTAGTAATTAATTGTACAAGACCCAATAACAATACAAGAAAAAGTATACAGGTAGGACCAGGGAAAGCAATTTATACAACAGGAGAAATAATAGGAGATATAAGACAAGCACATTGTAACCTTAGTAGAGCAGAATGGAATAACACTTTAAAACAGATAGTTAAGAAATTAAGAGAACAATTTGGGAATAAAACAATAGTCTTTAATCAATCCTCAGGAGGGGACCCAGAAATTGTAATGCACAGTTTTAATTGTGGAGGGGAATTTTTCTACTGTAATTCAACACAACTGTTTAATAGTACTTGGGATTTGAATGTTACTGAAGGGAGCGAGAATATCACACTCCCATGCAGAATAAAACAAATTATAAACATGTGGCAGGAAGTAGGAAAAGCAATGTATGCCCCTCCCATCAGAGGACAAATTAGATGTTCATCAAATATTACAGGGCTGCTATTAACAAGAGATGGTGGTAAGACGACCGAAATCTTCAGACCTGGA
       8  GAAGAAGAGATAGTAATTAGATCTGAAAATTTCACGGACAATGCTAAAACCATAATAGTACAGCTGAAGGAGTCTGTAGTAATTAATTGTACAAGACCCAATAACAATACAAGAAAAAGTATACAGGTAGGACCAGGGAAAGCAATTTATACAACAGGAGAAATAATAGGAGATATAAGACAAGCACATTGTAACCTTAGTAGAGCAGAATGGAATAACACTTTAAAACAGATAGTTAAGAAATTAAGAGAACAATTTGGGAATAAAACAATAGTCTTTAATCAATCCTCAGGAGGGGACCCAGAAATTGTAATGCACAGTTTTAATTGCGGAGGGGAATTTTTCTACTGTAATTCAACACAACTGTTTAATAGTACTTGGGATTTGAATGTTACTGAAGGGAGCGAGGATATCACACTCCCATGCAGAATAAAACAAATTATAAACATGTGGCAGGAAGTAGGAAAAGCAATGTATGCCCCTCCCATCAGAGGACAAATTAGATGTTCATCAAATATTACAGGGCTGCTATTAACGAGAGATGGTGGTGAGACGACCGAAATCTTCAGACCTGGA
       9  GAAGAAGAGGTAGTAATTAGATCTGAAAATTTCACGGACAATGCTAAAACCATAATAGTACAGCTGAAGGAGTCTGTAGTAATTAATTGTACAAGACCCAATAACAATACAAGAAAAAGTATACAGGTAGGACCAGGGAAAGCAATTTATACAACAGGAGAAATAATAGGAGATATAAGACAAGCACATTGTAACCTTAGTAGAGCAGAATGGAATAACACTTTAAAACAGATAGTTAAGAAATTAAGAGAACAATTTGGGAATAAAACAATAGTCTTTAATCAATCCTCAGGAGGGGACCCAGAAATTGTAATGCACAGTTTTAATTGTGGAGGGGAATTTTTCTACTGTAATTCAACACAACTGTTTAATAGTACTTGGGATTTGAATGTTACTGAAGGGAGCGAGAATATCACGCTCCCATGCAGAATAAAACAAATTATAAACATGTGGCAGGAAGTAGGAAAAGCAATGTATGCCCCTCCCATCAGAGGACAAATTAGATGTTCATCAAATATTACAGGGCTGCTATTAACAAGAGATGGTGGTAAGACGACCGAAATCTTCAGACCTGGA
      10  GAAGAAGAGGTAGTAATTAGATCTGAAAATTTCACGGACAATGCTAAAACCATAATAGTACAGCTGAAGGAGTCTGTAGTAATTAATTGTACAAGACCCAATAACAATACAAGAAAAAGTATACAGGTAGGACCAGGGAAAGCAATTTATACAACAGGAGAAATAATAGGAGATATAAGACAAGCACATTGTAACCTTAGTAGAGCAGAATGGAATAACACTTTAAAACAGATAGTTAAGAAATTAAGAGAACAATTTGGGAATAAAACAATAGTCTTTAATCAATCCTCAGGAGGGGACCCAGAAATTGTAATGCACAGTTTTAATTGTGGAGGGGAATTTTTCTACTGTAATTCAACACAACTGTTTAATAGTACTTGGGATTTGAATGTTACTGAAGGGAGCGAGAATATCACACTCCCATGCAGAATAAAACAAATTATAAACATGTGGCAGGAAGTAGGAAAAGCAATGTATGCCCCTCCCATCAGAGGACAAATTAGATGTTCATCAAATATTACAGGGCTGCTATTAACAAGAGATGGTGGCAATACGACCGAAATCTTCAGACCTGGA
      11  GGAGAAGAGGTAGTAATTAGATCTGACAATTTCACGGACAATGCTAAAACCATAATAGTACAGCTGAAGGAGTCTGTAGTAATTAATTGTACAAGACCCAATAACAATACAAGAAAAAGTATGCAGGTAGGACCAGGGAGAGCAATTTATACAACAGGAGAAATAATAGGAGATATAAGACAAGCACATTGTAACCTTAGTAGAGCAGAATGGAATAACACTTTAAAACAGATAGTTAAGAAATTAAGAGAACAATTTGGGAATAAAACAATAGTCTTTAATCAATCCTCAGGAGGGGACCCAGAAATTGTAATGCACAGCTTTAATTGTGGAGGGGAATTTTTCTACTGTAATTCAACACAACTGTTTAATAGTACTTGGGATTTGAATATTACTGAAGGGAGCGAGAATATCACACTCCCATGCAGAATAAAACAAATTATAAACATGTGGCAGGAAGGAGGAAAAGCATTGTATGCCCCTCCCATCAGAGGACAAATTAGATGTTCATCAAATATTACAGGGCTGCTATTAACAAGAGATGGTGGCAATACGACCGAAATCTTCAGACCTGGA
      12  GAAGAAGAGGTAGTAATTAGATCTGACAATTTCATGGACAATGCTAAAACCATAATAGTACAGCTGAAGGAGTCTGTAGTAATTAATTGTACAAGACCCAATAACAATACAAGAAAAAGTGTACAGGTAGGACCAGGGAGAGCAATTTATACAACAGGAGAAATAATAGGAGATATAAGACAAGCACATTGTAACCTTAGTAGAGCAGAATGGAATAACACTTTAAAACAGATAGTTAAGAAATTAAGAGAACAATTTGGGAATAAAACAATAGTCTTTAATCAATCCTCAGGAGGGGACCCAGAAATTGTAATGCACAGCTTTAATTGTGGAGGGGAATTTTTCTACTGTAATTCAACACAACTGTTTAATAGTACTTGGGATTTGAATATTACTGAAGGGAGCGAGAATATCACACTCCCATGCAGAATAAAACAAATTATAAACATGTGGCAGGAAGTAGGAAAAGCAATGTATGCCCCTCCCATCAGAGGACAAATTAGATGTTCATCAAATATTACAGGGCTGCTATTAACAAGAGATGGTGGCAATACGACCGAAATCTTCAGACCTGGA
      13  GAAGAAGAGGTAGTAATTAGATCTGAAAATTTAACGGACAATGCTAAAACCATAATAGTACAGCTGAAGGAGTCTGTAGTAATTAATTGTACAAGACCCAATAACAATACAAGAAAAAGTATACAGGTAGGACCAGGGAAAGCAATTTATACAACAGGAGAAATAATAGGAGATATAAGACAAGCACATTGTAACCTTAGTAGAGCAGAATGGAATAACACTTTAAAACAGATAGTTAAGAAATTAAGAGAACAATTTGGGAATAAAACAATAGTCTTTAATCAATCCTCAGGAGGGGACCCAGAAATTGTAATGCACAGTTTTAATTGTGGAGGGGAATTTTTCTACTGTAATTCAACACAACTGTTTAATAGTACTTGGGATTTGAATGTTACTGAAGGGAGCGAGAATATCACACTCCCATGCAGAATAAAACAAATTATAAACATGTGGCAGGAAGTAGGAGAAGCAATGTATGCCCCTCCCATCAGAGGACAAATTAGATGTTCATCAAATATTACAGGGCTGCTATTAACGAGAGATGGTGGTAAGACGACCGAAATCTTCAGACCTGGA
      14  GAAGAAGAGGTAGTAATTAGATCTGACAATTTCACGGACAATGCTAAAACCATAATAGTACAGCTGAAGGAGTCTGTAGTAATTAATTGTACAAGACCCAATAACAATACAAGAAAAAGTATACAGGTAGGACCAGGGAGAGCAATTTATACAACAGGAGAAATAATAGGAGATATAAGACAAGCACATTGTAACCTTAGTAGAGCAGAATGGAATAACACTTTAAAACAGATAGTTAAGAAATTAAGAGAACAATTTGGGAATAAAACAATAGTCTTTAATCAATCCTCAGGAGGGGACCCAGAAATTGTAATGCACAGCTTTAATTGTGGAGGGGAATTTTTCTACTGTAATTCAACACAACTGTTTAATAGTATTTGGGATTTGAATGTTACTGAAGGGAGCGAGAATATCACACTCCCATGCAGAATAAAACAAATTGTAAACATGTGGCAGGAAGTAGGAAAAGCAATGTATGCCTCTCCCATCAGAGGACAAATTAGATGTTCATCAAATATTACAGGGCTGCTATTAACAAGAGATGGTGGCAATACGACCGAAATCTTCAGACCTGGA
      15  GAAGAAGAGGTAGTAATTAGATCTGACAATTTCACGGACAATGCTAAAACCATAATAGTACAGCTGAAGGAGTCTGTAGTAATTAATTGTACAAGACCCAATAACAATACAAGAAAAAGTATACAGGTAGGACCAGGGAGAGCAATTTATACAACAGGAGAAATAATAGGAGATATAAGACAAGCACATTGTAACCTTAGTAGAGCAGAATGGAATAACACTTTAAAACAGATAGTTAAGAAATTAAGAGAACAATTTGGGAATAAAACAATAGTCTTTAATCAATCCTCAGGAGGGGACCCAGAAATTGTAATGCACAGCTTTAATTGTGGAGGGGAATTTTTCTACTGTAATTCAACACAACTGTTTAATAGTACTTGGGATTTGAATATTACTGAAGGGAGCGAGAATATCACACTCCCATGCAGAATAAAACAAATTATAAACATGAGGCAGGAAGTAGGAAAAGCAATGTATGCCCCTCCCATCAGAGGACAAATTAGATGTTCATCAAATATTACAGGGCTGCTATTAACAAGAGATGGTGGCAATACGACCGAAATCTTCAGACCTGGA
      16  GAAGAAGAGGTAGTAATTAGATCTGAAAATTTCACGGACAATGCTAAAACCATAATAGTACAGCTGAAGGAGTCTGTAGTAATTAATTGTACAAGACCCAATAACGATACAAGAAAAAGTATACCGGTAGGACCAGGGAGAGCAATTTATGCAACAGGAGAAATAATAGGAGATATAAGACAAGCACATTGTAACCTTAGTAGAGCAGAATGGAATAACACTTTAAAACAGATAGTTAAGAAATTAAGAGAACAATTTGGGAATAAAACAATAGTCTTTAATCGATCCTCAGGAGGGGACCCAGAAATTGTAATGCACAGCTTTAATTGTGGGGGGGGATTTTTCTACTGTAATTCAACACAACTGTTTAATAGTACTTGGGATTTGAATGTTACTGAAGGGAGCGAGAATATCACACTCCCATGCAGAATAAAACAAATTATAAACATGTGGCAGGAAGTAGGAAAAGCAATGTATGCCCCTCCCATCAGAGGACAAATTAGATGTTCATCAAATATTACAGGGCTGCTATTAACAAGAGATGGTGGCAATACGACCGAAATCTTCAGACCTGGA
      17  GAAGAAGAGGTAGTAATTAGATCTGAAAATTTCACGGACAATGCTAAAACCATAATAGTACAGCTGAAGGAGTCTGTAGTAATTAATTGTACAAGACCCAATAACAATACAAGAAAAAGTATACCGGTAGGACCAGGGAGAGCAATTTATGCAACAGGAGAAATAATAGGAGATATAAGACAAGCACATTGTAACCTTAGTAGAGCAGAATGGAATAACACTTTAAAACAGATAGTTAAGAAATTAAGAGAACAATTTGGGAATAAAACAATAGTCTTTAATCGATCCTCAGGAGGGGACCCAGAAATTGTAATGCACAGCTTTAATTGTGGAGGGGAATTTTTCTACTGTAATTCAACACAACTGTTTAATAGTACTTGGGATTTGAATGTTACTGAAGGGAGCGAGAATATCACACTCCCATGCAGAATAAAACAAATTATAAACATGTGGCAGGAAGTAGGAAAAGCAATGTATGCCCCTCCCATCAGAGGACAAATTAGATGTTCATCAAATATTACAGGGCTGCTATTAACAAGAGATGGTGACAATACGACCGAAATCTTCAGACCTGGA
      18  GAAGAAGAGGTAGTAATTAGATCTGAAAATTTCACGGACAATGCTAAAACCATAATAGTACAGCTGAAGGAGTCTGTAGTAATTAATTGTACAAGACCCAATAACAATACAAGAAAAAGTATACCGGTAGGACCAGGGAGAGCAATTTATGCAACAGGAGAAATAATAGGAGATATAAGACAAGCACATTGTAACCTTAGTAGAGCAGAATGGAATAACGCTTTAAAACAGATAGTTAAGAAATTAAGAGAACAATTTGGGAATAAAACAATAGTCTTTAATCGATCCTCAGGAGGGGACCCAGAAATTGTAATGCACAGCTTTAATTGTGGAGGGGAATTTTTCTACTGTAATTCAACACAACTGTTTAATAGTACTTGGGATTTGAATGTTCCTGAAAGGAGCGAGAATATCACACTCCCATGCAGAATAAAACAAATTATAAACATGTGGCAGGAAGTAGGAAAAGCAATGTATGCCCCTCCCATTAGAGGACAAATTAGATGTTCATCAAATATTACAGGGCTGCTATTAACAAGAGATGGTGGCAATACGACCGAAATCTTCAGACCTGGA
      19  GAAGAAGAGGTAGTAATTAGATCTGAAAATTTCACGGACAATGCTAAAACCATAATAGTACAGCTGAAGGAGTCTGTAGTAATTAATTGTACAAGACCCAATAACAATACAAGAAAAAGTATACATGTAGGACCAGGGAGAGCAATTTATGCAACAGGAGAAATAATAGGGGATATAAGAAAAGCACATTGTAACCTTAGTAGAACAGAATGGGATAACACTTTAAAACAGATAGTTGAGAAATTAAGAGAACAATTTGGGAATAAAACAATAGTCTTTAATCGATCCTCAGGAGGGGACCCAGAAATTGTAATGCACAGCTTTAATTGTGGAGGGGAATTTTCCTACTGTAATTCAACACAACTGTTTAATAGTACTTGGGCTTTGAATGTTACTGAAGGGTCAGAGAATATCACACTCCCATGCAGAATAAAACAAATTATAAACATGTGGCAGGAAGTAGGAAAAGCAATGTATGCCCCTCCCATCAGAGGACAAATTAGATGTTCATCAAATATTACAGGGCTGCTATTAACAAGAGATGGTGGCAGTACAACTGAAATCTTCAGACCTGGA
      20  GAAGAAGAGGTAGTAATTAGATCTGAAAATTTCACGGACAATGCTAAAACCATAATAGTACAGCTGAAGGAGTCTGTAGTAATTAATTGTACAAGACCCAATAACAATACAAGAAAAAGTATACAGGTAGGACCAGGGAAAGCAATTTATACAACAGGAGAAATAATAGGAGATATAAGACAAGCACATTGTAACCTTAGTAGAGCAGAATGGAACAACACTTTAACACAGATAGTTAAGAAATTAAGAGAACAATTTGGGAATAAAACAATAGTCTTTAATCAATCCTCGGGAGGGGACCCAGAAATTGTAATGCACAGTTTTAATTGTGGAGGGGAATTTTTCTACTGTAATTCAACACAACTGTTTAATAGTACTTGGAATTTGAATGTTACTGAAGGGAGCGAGAATATCACACTCCCATGCAAAATAAAACAAATTATAAACATGTGGCAGGAAGTAGGAAAAGCAATGTATGCCCCTCCCATCAGAGGACAAATTAGATGTTCATCAAATATTACAGGGCTGCTATTAACAAGAGATGGTGGCAATACGACCGAAATCTTCAGACCTGGA
      21  GAAGAAGAGGTAGTAATTAGATCTGAAAATTTCACGAACAATGCTAAAACCATAATAGTACAGCTGAATGAGTCTGTAGTAATTAATTGTACAAGACCCAATAACAATACAAGAAAAAGTATACAGGTAGGACCAGGGAAAGCAATTTATACAACAGGAGGAATAATAGGAAATATAAGACAAGCACATTGTAACCTTAGTAGAGCAGAATGGAATAAAACTTTAACACGGATAGTTAAGAAATTAAGAGAACAATTTGGGAATAAAACAATAGTCTTTAATCAATCCTCAGGAGGGGACCCAGAAATTGTAATGCACAGTTTTAATTGTGGAGGGGAATTTTTCTACTGTAATTCAACACAACTGTTTAATAGTACTTGGAATTTGAATGTTACTGAAGGGAGCGAGAATATCACACTCCCATGCAAAATAAAACAAATTATAAACATGTGGCAGGAAGTAGGAAAAGCAATGTATGCCCCTCCCATCAGAGGACAAATTAGATGTTCATCAAATATTACAGGGCTGCTATTAACAAGAGATGGTGGCAATACGACCGAAATCTTCAGACCTGGA
      22  GAAGAAGAGGTAGTAATTAGATCTGAAAATTTCACGGACAACGCTAAAACCATAATAGTACAGCTGAAGGAGTCTGTAGTAATTAATTGTACAAGACCCAATAACCATACAAGAAAAAGTATACAGGTAGGACCAGGGAAAGCAATTTATACAACAGGAGAAATAATAGGAGATATAAGACAAGCACATTGTAACCTTAGTAGAGCAGAATGGAATAACACTTTAAAACAGATAGTTAAGAAATTAAGAGAACAATTTGGGAATAAAACAATAGTCTTTAATCAATCCTCAGGAGGGGACCCAGAAATTGTAATGCACAGTTTTAATTGTGGAGGGGAATTTTTCTACTGTAATTCAACACAACTGTTTAATAGTACTTGGGATATGAATGTTACTGAAGGGAGCGAGAATATCACACTCCCATGCAGAATAAAACAAATTATAAACATGTGGCAGGAAGTAGGAAAAGCAATGTATGCCCCTCCCATCAGAGGACAAATTAGATGTTCATCAAATATTACAGGGCTGCTATTAACAAGAGATGGTGGTAAGACGACCGAAATCTTCAGACCTGGA
      23  GAAGAAGAGGTAGTAATTAGATCTGAAAATTTCACGGACAATGCTAAAACCATAATAGTACAGCTGAAGGAGTCTGTAGTAATTAATTGTACAAGACCCAATAACAATACAAGAAAAAGTATACAGGTAGGACCAGGGAAAGCAATTTATACAACAGGAGAAATAATAGGAGATATAAGACAAGCACATTGTAACCTTAGTAGAGCAGAATGGAATAACACTTTAAAACAGATAGTTAAGAAATTAAGAGAACAATTTGGGAATAAAACAATAGTCTTTAATCAATCCTCAGGAGGGGACCCAGAAATTGTAATGCACAGTTTTAATTGTGGAGGGGAATTTTTCTACTGTAATTCAACACAACTGTTTAATAGTACTTGGGATTTGAATATTACTGAAGGGAGCGAGAATATCACACTCCCATGCAGAATAAAACAAATTATAAACATGTGGCAGGAAGTAGGAAAAGCAATGTATGCCCCTCCCATCAGAGGACAAATTAGATGTTCATCAAATATTACAGGGCTGCTATTAACAAGAGATGGTGGCAATACGACCGAAATCTTCAGACCTGGA
      24  GAAGAAGAGGTAGTAATTAGATCTGACAATTTCACGGACAATGCTAAAACCATAATAGTACAGCTGAAGGAGCCTGTAGTAATTAATTGTACAAGACCCAATAACAATACAAGAAAAAGTATACCGGTAGGACCAGGGAGAGCAATTTATGCAACAGGAGAAATAATAGGAGATATAAGACAAGCACATTGTAACCTTAGTAGAGCAGAATGGAATAACACTTTAAAACAGATAGTTAAGAAATTAAGAGAACAATTTGGGAATAAAACAATAATCTTTAACCGATCCTCAGGAGGGGACCCAGAAATTGTAATGCACAGCTTTAATTGTGGAGGGGAATTTTTCTACTGTAATTCAACACAACTGTTTAATGGTACTTGGGATTTGAATGTTACTGAAGGGAGCGAGAATATCACACTCCCATGCAGAATAAAACAAATTATAAACATGTGGCAGGAAGTAGGAAAAGCAATGTACGCCCCTCCCATCAGAGGACAAATTAGATGTTCATCAAATATTACAGGGCTGCTATTAACAAGAGATGGTGGCAATACGACCGAAATCTTCAGACCTGGA
      25  GAAGAAGAGGTAGTAACTAGATCTGAAAATTTAACGGACAATGCTAAAACCATAATAGTACAGCTGAAGGAGCCTGTAGTAATTAATTGTACAAGACCCAATAACAATACAAGAAAAAGTATACCGGTAGGACCAGGGAGAGCAATTTATACAACAGGAGAAATAATAGGAGATATAAGACAAGCACATTGTAACCTTAGTAGAGCAGAATGGAATAACACTTTAAAACAGATAGTTAAGAAATTAAGAGAACAATTTGGGAATAAAACAATAGTCTTTAATCGATCCTCAGGAGGGGACCCAGAAATTGTAATGCACAGTTTTAATTGTGGAGGGGAATTTTTCTACTGTAATTCAACACAGCTGTTTAATAGTACTTGGGATTTGAATGTTACTGAAGGGAGCGAGAATATCACACTCCCATGCAGAATAAAACAAATTATAAACATGTGGCAGGAAGTAGGAAAAGCAATGTATGCCCCTCCCATCAGAGGACAAATTAGATGTTCATCAAATATTACAGGGCTGCTATTAACAAGAGATGGTGGTAAGACGACCGAAATCTTCAGACCTGGA
      26  GAAGAAGAGGTAGTAATTAGATCTGAAAATTTAACGGACAATGCTAAAACCATAATAGTACAGCTGAAGGAGCCTGTAGTAATTAATTGTACAAGACCCAATAACAATACAAGAAAAAGTATACCGGTAGGACCAGGGAGAGCAATTTATACGACAGGAGAAATAATAGGAGATATAAGACAAGCACATTGTAACCTTAGTAGAGCAGAATGGAATAACACTTTAAAACAGATAGTTAAGAAATTAAGAGAACAATTTGGGAATAAAACAATAGTCTTTAATCGATCCTCAGGAGGGGACCCAGAAATTGTAATGCACAGTTTTAATTGTGGAGGGGAATTTTTCTACTGTAATTCAACACAACTGTTTAATAGTACTTGGGATTTGAATGTTACTGAAGGGAGCGAGAATATCACACTCCCATGCAGAATAAAACAAATTATAAACATGTGGCAGGAAGTAGGAAAAGCAATGTATGCCCCTCCCATCAGAGGACAAATTAGATGTTCATCAAATATTACAGGGCTGCTATTAACAAGAGATGGTGGCAATACGACCGAAATCTTCAGACCTGGA
      27  GAAGAAGAGGTAGTAATTAGATCTGAAAATTTCACGGACAATGCTAAAACCATAATAGTACAGCTAAAGGAGTCTGTAGTAATTAATTGTACAAGACCCAATAACAATACAAGAAAAAGTATGCAGGTAGGACCAGGGAGAGCAATTTATGCAACAGGAGAAATAATAGGAGATATAAGACAAGCACATTGTAACCTTAGTAGAGCAGAATGGAATAACACTTTAAAACAGATAGCTAAGAAATTAAGAGAACAATTTGGGAATAAAACAATAGTCTTTAATCGATCCTCAGGAGGGGACCCAGAAATTGTGATGCACAGTTTTAATTGTGGAGGGGAATTTTTCTACTGTAATACAACACAACTGTTTAATAGTACTTGGAATTTGAATGTTACTGAAGGGTCAGAGAATATCACACTCCCATGCAGAATAAAACAAATTATAAACATGTGGCAGGAAGTAGGAAAAGCAATGTATGCCCCTCCCATCAGAGGACAAATTAGATGTTCATCAAATATTACAGGGCTGCTATTAACAAGAGATGGTGGCAGTACAACTGAAATCTTCAGACCTGGA
      28  GAAGAAGAGGTAGTAATTAGATCTGAAAATTTAACGGACAATGCTAAAACCATAATAGTACAGCTGAAGGAGTCTGTAGTAATTAATTGTACAAGACCCAATAACAATACAAGAAAAAGTATACAGGTAGGACCAGGGAGAGCAATTTATGCAACAGGAGAAATAATAGGAGATATAAGACAAGCACATTGTAACCTTAGTAGAGCAGAATGGAATAACACTTTAAAACAGATAGCTAAGAAATTAAGAGAACAATTTGGGAATAAAACAATAGTCTTTAATCAATCCTCAGGAGGGGACCCAGAAATTGTAATGCACAGCTTTAATTGTGGAGGGGAATTTTTCTACTGTAATTCAACACAACTGTTTAATAGTACTTGGGATTTGAATATTACTGAAGGGAGCGAGAATATCACACTCCCATGCAGAATAAAACAAATTATAAACATGTGGCAGGAAGTAAGAAAAGCAATGTATGCCCCTCCCATCAGAGGACAAATTAGATGTTCATCAAATATTACAGGGCTGCTATTAACAAGAGATGGTGGCAATACGACCGAAATCTTCAGACCTGGA
      29  GAAAAAGAGGTAGTAATTAGATCTGAAAATTTCACGGACAATGCCAAAACCATAATAGTACAGCTGAAGGAGTCTGTAGTAATTAATTGTACAAGACCCAATAACAATACAAGAAAAAGTATACCGGTAGGACCAGGGAGAGCAATTTATGCAACAGGAGGAATAATAGGAGATATAAGAAAAGCACATTGTAACCTTAGTAGAGCAGAATGGAATAACACTTTAAAACAGATAGTTGAGAAATTAAGAGAACAATTTGGGAATAAAACAATAGTCTTTAATCGATCCTCAGGAGGGGACCCAGAAATTGTAATGCACAGCTTTAATTGTGGAGGGGAATTTTTCTACTGTAATACAACACAACTGTTTAATAGTACTTGGGATTTGAATGTTACTGAAGGGTCAGAGAATATCACACTCCCATGCAGAATAAAACAAATTATAAACATGTGGCAGGAAGTAGGAAAAGCAATGTATGCCCCTCCCATCAGAGGACAAATTAGATGTTCATCAAATATTACAGGGCTGCTATTAACAAGAGATGGTGGCAATACGACCGAAATCTTCAGACCTGGA
      30  GAAAAAGAGGTAGTAATTAGATCTGAAAATTTCACGGACAACGCTAAAACCATAATAGTACAGCTGAAGGAGTCTGTAGTAATCAATTGTACAAGACCCAATAACAATACAAGAAAAAGTATACAGGTAGGACCAGGGAAAGCAATTTATACAACAGGAAAAATAATAGGAGATATAAGACAAGCACATTGTAACCTTAGTAAAGCAAAATGGAATAACACTTTAAAACAGATAGTTAAGAAATTAAGAGAACAATTTGGGAATAAAACAATAGTCTTTAATCAATCCTCAGGAGGGGACCCAGAAATTGTAATGCACAGTTTTAATTGCGGAGGGAAATTTTTCTACTGTAATTCAACACAACTGTTTAATAGTACTTGGGATTTAAATGTTACTGAAGGGAGCGAGAATATCACACTCCCATGCAGAATAAAACAAATTATAAACATGTGGCAGGAAGTAGGAAAAGCAATGTATGCCCCTCCCATCAGAGGACAAATTAGATGTTCATCAAATATTACAGGGCTGCTATTAACAAGAGATGGTGGCAATACGACCGAAATCTTCAGACCTGGA
      31  GAAGAAGAGGTAGTAATTAGATCTGAAAATTTCACGGACAATGCTAAAACCATAATAGTACAGCTGAAGGAGTCTGTAGTAATTAATTGTACAAGACCCAATAACGATACAAGAAAAAGTATACCGGTAGGACCAGGGAGAGCAATTTATGCAACAGGAGAAATAATAGGAGATATAAGACAAGCACATTGTAACCTTAGTAGAGCAGAATGGAATAACACTTTAAAACAGATAGTTGAGAAATTAAGAGAACAATTTGGGAATAAAACAATAGTCTTTAATCGATCCTCAGGAGGGGACCCAGAAATTGTAATGCACAGCTTTAACTGTGGAGGGGAATTTTTCTACTGTAATACAACACAACTGTTTAATAGTACTTGGAATTGGAATGTTACTGCAGGGAGCGAGAATATCACACTCCCATGCAGAATAAAACAAATTATAAACATGTGGCAGGAAGTAGGAAAAGCAATGTATGCCCCTCCCATCAGAGGACAAATTAGATGTTCATCAAATATTACAGGGCTGCTATTAACAAGAGATGGTGGCAATACAACTGAAATCTTCAGACCTGGA
      32  GAAGAAGAGGTAGTAATTAGATCTGAGAATTTCATGGACAATGCTAAAACCATAATAGTACAGCTGAGGGAGTCTGTAGTAATTAATTGTACAAGACCCAATAACAATACAAGAAAAAGTATACAGGTAGGACCAGGGAAAGCAATTTATACAACAGGAGAAATAATAGGAGATATAAGACAAGCACATTGTAACCTTAGTAGAGCAGAATGGAATAACACTTTAAAACAGATAGTTAAGAGATTAAGAGAACAATTTGGGAATAAAACAATAGTCTTTAATCAATCCTCAGGAGGGGATCCAGAAATTGTAATGCACAGTTTTAATTGTGGAGGGGAATTTTTCTACTGTAATTCAACACAACTGTTTAATAGTACTTGGGATCTGAATGTTACTGAAGGGAGCGAGAATATCACACTCCCATGTAGAATAAAACAAATTATAAACATGTGGCAGGAAGTAGGAAAAGCAATGTATGCCCCTCCCATCAGAGGACAAATTAGATGTTCATCAAATATTACAGGGCTGCTATTAACAAGAGATGGTGGTAACACGACCGAAGTCTTCAGACCTGGA
      33  GAAGAAGAGGTAGTAATTAGATCTGAAAATTTCATGGACAACGCTAAAACTATAATAGTACAGCTGAGGGAGTCTGTAGTAATTAATTGTACAAGACCCAATAACAATACAAGAAAAAGTATACAGGTAGGACCAGGGAAAGCAATTTATACAACAGGAGAAATAATAGGAGATATAAGACAAGCACATTGTAACCTTAGTAGAGCAGAATGGAATAACACTTTAAAACAGATAGTTAAGAAATTAAGAGAACAATTTGGGAATAAAACAATAGTCTTTAATCAATCCTCAGGAGGGGACCCAGAAATTGTAATGCACAGTTTTAATTGTGGAGGGGAATTTTTCTACTGTAATTCAACACAACTGTTTAATAGTACTTGGGATTTGAATGTTACTGAAGGGAGCGAGAATATCACACTCCCATGCAGAATAAAACAAATTATAAACATGTGGCAGGAAGTAGGAAAAGCAATGTATGCCCCTCCCATCAGAGGACAAATTAGATGTTCATCAAATATTACAGGGCTGCTATTAACGAGAGATGGTGGTAACACGACCGAAGTTTTCAGACCTGGA
      34  GAAGAAGAGGTAGTAATTAGATCTGAAAATTTCACGGACAATGCTAAAACCATAATAGTACAGCTGAAGGAGCCTGTAGTAATTAATTGTACAAGACCCAATAACAATACAAGAAAAAGTATACCGGTAGGATCAGGGAGAGCAATTTATGCAACAGGAGAAATAATAGGAGATATAAGACAAGCACATTGTAACCTTAGTAGAGCAGAATGGAATAACACTTTAAAGCAGATAGTTGAGAAATTAAGAGAACAATTTGGGAATAAAACAATAGTCTTTAATCGATCCCCAGGAGGGGACCCAGAAATTGTAATGCACAGCTTTAATTGTGGAGGGGAATTTTTCTACTGTAATTCAACACAACTGTTTAATAGTACTTGGGCTTTGAATGTTACTGAAGGGTCAGAGAATATCACACTCCCATGCAGAATAAAACAAATTATAAACATGTGGCAGGAAGTAGGAAAAGCAATGTATGCCCCTCCCATCAGAGGACAAATTAGATGTTCATCAAATATTACAGGGCTGCTATTAACAAGAGATGGTGGTAAGACGACCGAAATCTTCAGACCTGGA
      35  GAAGAAGAGGTAGTAATTAGATCTGAAAATTTCACGGACAATGCTAAAACCATGATAGTACAGCTGAAGGAGTCTGTAGTAATTAATTGTACAAGACCCAATAACAATACAAGAAAAAGTATACAGGTAGGACCAGGGAGAGCAATTTATACAACAGGAGAAATAATAGGAGATATAAGACAAGCACATTGTAACCTTAGTAGAGCAGAATGGAATAACACTTTAAAACAGATAGTTAAGAAATTAAGAGAACAATTTGGGAATAAAACAATAGTCTTTAATCAATCCTCAGGAGGGGACCCAGAAATTGTAATGCACAGTTTTAATTGTGGAGGGGAATTTTTCTACTGTAATTCAACACAACTGTTTAATAGTACTTGGGATTTGAATATTACTGAAGGGAGCGAGAATATCACACTCCCATGCAGAATAAAACAAATTATAAACATGTGGCAGGAAGTAGGAAAGGCAATGTATGCCCCTCCCATCAGAGGACAAATTAGATGTTCATCAAATATTACAGGGCTGCTATTAACAAGAGATGGTGGCAATACGACCGAAATCTTCAGACCTGGA
      36  GAAGAAGAGGTAGTAATTAGATCTGAAAATTTCACGGACAATGCTAAAACCATAATAGTACAGCTGAAGGAGCCTGTAGTAATTAATTGTACAAGACCCAATAACAATACAAGAAAAAGTATACAGGTAGGACCAGGGAAAGCAATTTATACAACAGGAGAAATAATAGGAGATATAAGACAAGCACATTGTAACCTTAGTAGAGCAGAATGGAACAACACTTTAACACAGATAGTTAAGAAATTAAGAGAACAATTTGGGAATAAAACAATAGTCTTTAATCAATCCTCAGGAGGGGACCCAGAAATTGTAATGCACAGTTTTAATTGTGGAGGGGAATTTTTCTACTGTAATTCAACACAACTGTTTAATAGTACTTGGAATTTGAATGTTACTAAAGGGAGCGAGAATATCACACTCACATGCAGAATAAAACAAATTATAAACATGTGGCAGGAAGTAGGAAAGGCAATGTATGCCCCTCCCATCAGAGGACAAATTAGATGTTCATCAAATATTACAGGGCTGCTATTAACAAGAGATGGTGACAACAGCACCGAAATCTTCAGACCTGGA
      37  GAAGAAGAGGTAGTAATTAGATCCGAAAATTTCACGGACAATGCTAAAACCATAATAGTACAGCTGAAGGAGTCTGTAGTAATTAATTGTACAAGACCCAATAACAATACAAGAAAAAGTATACAGGTAGGACCAGGGAAAGCAATTTATACAACAGGAGAAATAATAGGAGATATAAGACAAGCACATTGTAACCTTAGTAGAGCAGAATGGAATAACACTTTAAAACAGATAGTTAAGAAATTAAGAGAACAATTTGGGAATAAAACAATAGTCTTTAATCAATCCTCAGGAGGGGACCCAGAAATTGTAATGCACAGTTTTAATTGTGGAGGGGAATTTTTCTACTGTAATTCAACACAACTGTTTAATAGTACTTGGGATTTGAATGTTACTGAAGGGAGCGAGAATATCACACTCCCATGCAAAATAAAACAAATTATAAACATGTGGCAGGAAGTAGGAGAAGCAATGTATGCCCCTCCCATCAGAGGACAAATTAGATGTTCATCAAATATTACAGGGCTGCTATTAACAAGAGATGGTGGTAAGACGACCGAAATCTTCAGACCTGGA
      38  GAAGAAGAGGTAGTAATTAGATCTGAAAATTTCACGGACAATGCTAAAACCATAATAGTACGGCTGAAGGAGCCTGTAGTAATTAATTGTACAAGACCCAATAACAATACAAGAAAAAGTATACAGGTAGGACCAGGGAGAGCAATTTATGCAACAGGAGAAATAATAGGAGATATAAGACAAGCACATTGTAACCTTAGTAGAGCAGAATGGAATAACACTTTAAAACAGATAGTTAAGAAATTAAGAGAACAATTTGGGAATAAAACAATAGTCTTTAATCGATCCTCAGGAGGGGACCCAGAAATTGTGATGCACAGTTTTAATTGTGGAGGGGAATTTTTCTACTGTAATTCAACACAACTGTTTAATAGTACTTGGGATTTGAATATTACTGAAGGGAGCGAGAATATCACACTCCCATGCAGAATAAAACAAATTATAAACATGTGGCAGGAAGTAGGAAAAGCAATGTATGCCCCTCCCATCAGAGGACAAATTAGATGTTCATCAAATATTACAGGGCTGCTATTAACAAGAGATGGTGGTAAGACGACCGAAATCTTCAGACCTGGA
;
END;
