# Supplementary material for: Core set approach to reduce uncertainty of gene trees
Source: BMC Evol Biol. 2006 May 20;6:41. doi: 10.1186/1471-2148-6-41 (PMC1508163; doi:10.1186/1471-2148-6-41)
Supplement: Additional File 3 — 164 sequences used in Fig. 4b as one event of evolutionary simulation [file 1471-2148-6-41-S3.NEX]

[
 Primary core-set members
   1,  2,  3,  4,  5,  6,  7,  8, 11, 12, 14, 16, 17, 18, 19, 20,
  21, 22, 23, 24, 26, 30, 31, 32, 33, 35, 36, 37, 38, 39, 40, 42,
  43, 45, 46, 47, 48, 49, 50, 52, 53, 55, 56, 58, 59, 60, 61, 63,
  64, 72, 74, 75, 76, 77, 78, 79, 81, 82, 83, 84, 86, 87, 89, 90,
  91, 92, 93, 95, 96, 97, 99,100,101,102,103,105,106,107,109,110,
 111,116,117,118,120,121,122,125,126,127,129,130,131,132,133,134,
 136,137,140,142,143,145,146,147,149,150,152,154,156,158,159,160,
 161,164
 
 Additional sequences for Secondary core-set members
   9, 10, 13, 15, 25, 27, 28, 29, 34, 41, 44, 51, 54, 57, 62, 73,
  80, 85, 88, 94, 98,104,108,112,113,114,115,119,135,138,139,141,
 144,148,151,153,155,157,162,163
]

#NEXUS
BEGIN DATA;
        dimensions ntax=164 nchar=0512 ;
                        format missing=?
         interleave datatype=DNA gap= -;
;
 
matrix
  1       TTAATATTTATTAAAAATAAATTATGAAAATAATTAAATATCTTTAATAATCTTTAATTATAAATCATTCTTAAAATACTAATTTAAATAATTATATTTAATTATAATATTTAAATAAACTATATAGAATAATAATAATATAAAATTATAAAAATAAACTTAAATATTAAAAAAAAATATTATCAATTAATAAATAATATTTAATTGTTATAGCCATTTAAAAAAAAATATAACCATTTTTTATTGTTAATATATAATAATTACTTAATAAAATAAAATATTTAATATACCTAAATTTATTGAAAAAATTTATAATTTATTAACTAAACTAATCTATAATATTACAAGTTCTTTTACATTATTAATATCTAATAGAAATAAAATAAAATTCAATATTATATATCTAATAATCATTATTAATAAATATAATTTATATTATAAATTACATTTATATAATAAAAATAAATCTATTTTACTTTTTTTAATTTCTTTAAATTTATTTTATTTTAATT
  2       TTAATATTTATTAAAAATAAATTATGAAAATAATTAAATATCTTTAATAATCTTTAATTATAAATCATTCTTAAAATACTAATTTAAATAATTATATTTAATTATAATATTTAAATAAACTATATAGAATGATAATAATATAAAATTATAAAAATAAACTTAAATATTAAAAAAAAATATTATCAATTAATAAATAATATTTAATTGTTATAGCCATTTAAAAAAAAATATAACCATTTTTTATTGTTAATATATAATAATTACTTAATAAAATAAAATATTTAATATACCTAAATTTATTGAAAAAATTTATAATTTATTAACTAAACTAATCTATAATATTACAAGTTCTTTTACATTATTAATATCTAATAGAAATAAAATAAAATTCAATATTATATATCTAATAATCATTATTAATAAATATAATTTATATTATAAATTACATTTATATAATAAAAATAAATCTATTTTACTTTTTTTAATTTCTTTAAATTTATTTTATTTTAATT
  3       TTAATATTTATTAAAAATAAATTATGAAAATAATTAAATATCTTTAATAATCTTTAATTGTAAATCATTCTTAAAATACTAATTTAAATAATTATATTTAATTATAATATTTAAATAAACTATATAGAATAATAATAATATAAAATTATAAAAATAAACTTAAATATTAAAAAAAAATATTATCAATTAATAAATAATATTTAATTGTTATAGCCATTTAAAAAAAAATATAACCATTTTTTATTGTTAATATATAATAATTACTTAATAAAATAAAATATTTAATATACCTAAATTTATTGAAAAAATTTATAATTTATTAACTAAACTAATCTATAATATTACAAGTTCTTTTACATTATTAATATCTAATAGAAATAAAATAAAATTCAATATTATATATCTAATAATCATTATTAATAAATATAATTTATATTATAAATTACATTTATATAATAAAAATAAATCTATTTTACTTTTTTTAATTTCTTTAAATTTATTTTATTTTAATT
  4       TTAATATTTATTAAAAATAAATTATGAAAATAATTAAATATCTTTAATAATCTTTAATTATAAATCATTCTTAAAATACTAATTTAAATAATTATATATAATTATAATATTTAAATAAACTATATAGAATAATAATAATATAAAATTATAAAAATAAACTTAAATATTAAAAAAAAATATTATCAATTAATAAATAATATTTAATTGTTATAGCCATTTAAAAAAAAATATAACCATTTTTTATTGTTAATATATAATAATTACTTAATAAAATAAAATATTTAATATACCTAAATTTATTGAAAAAATTTATAATTTATTAACTAAACTAATCTATAATATTACAAGTTCTTTTACATTATTAATATCTAATAGAAATAAAATAAAATTCAATATTATATATCTAATAATCATTATTAATAAATATAATTTATATTATAAATTACATTTATATAATAAAAATAAATCTATTTTACTTTTTTTAATTTCTTTAAATTTATTTTATTTTAATT
  5       TTAATATTTATTAAAAATAAATTATGAAAATAATTAAATATCTTTAATAATCTTTAATTATAAATCATTCTTAAAATACTAATTTAAATAATTATATTTAATTATAATATTTAAATAAACTATATAGAATAATAATAATATAAAATTATAAAAATAAACTTAAATATTAAAAAAAAATATTATCAGTTAATAAATAATATTTAATTGTTATAGCCATTTAAAAAAAAATATAACCATTTTTTATTGTTAATATATAATAATTACTTAATAAAATAAAACATTTAATATACCTAAATTTATTGAAAAAATTTATAATTTATTAACTAAACTAATCTATAATATTACAAGTTCTTTTACATTATTAATATCTAATAGAAATAAAATAAAATTCAATATTATATATCTAATAATCATTATTAATAAATATAATTTATATTATAAATTACATTTATATAATAAAAATAAATCTATTTTACTTTTTTTAATTTCTTTAAATTTATTTTATTTTAATT
  6       TTAATATTTATTAAAAATAAATTATGAAAATAATTAAATATCTTTAATAATCTTTAATTATAAATCATTCTTAAAATACTAATTTAAATAATTATATTTAATTATAATATTTAAATAAACTATATAGAATAATAATAATATAAAATTATAAAAATAAACTTAAATATTAAAAAAAAATATTATCAATTAATAAATAATATTTAGTTGTTATAACCATTTAAAAAAAAATATAACCATTTTTTATTGTTAATATATAATAATTACTTAATAAAATAAAATATTTAATATACCTAAATTTATTGAAAAAATTTATAATTTATTAACTAAACTAATCTATAATATTACAAGTTCTTTTACATTATTAATATCTAATAGAAATAAAATAAAATTCAATATTATATATCTAATAATCATTATTAATAAATATAATTTATATTATAAATTACATTTATATAATAAAAATAAATCTATTTTACTTTTTTTAATTTCTTTAAATTTATTTTATTTTAATT
  7       TTAATATATATTAAAAATAAATTATGAAAATAATTAAATATCTTTAATAATCTTTAATTATAAATCATTCTTAAAATACTAATTTAAATAATTATATTTAATTATAATATTTAAATAAACTATATAGAATAATAATAATATAAAATTATAAAAATAAACTTAAATATTAAAAAAAAATATTATCAATTAATAAATAATATTTAATTGTTATAGCCATTTAAAAAAAAATATAACCATTTTTTATTGTTAATATATAATAATTACTTAATAAAATAAAATATTTAATATACCTAAATTTATTGAAAAAATTTATAATTTATTAACTAAACTAATCTATAATATTACAAGTTCTTTTACATTATTAATATCTAATAGAGATAAAATAAAATTCAATATTATATATCTAATAATCATTATTAATAAATATAATTTATATTATAAATTACATTTATATAATAAAAATAAATCTATTTTACTTTTTTTAATTTCTTTAAATTTATTTTATTTTAATT
  8       TTAATATTTATTAAAAATAAATTATGAAAATAATTAAATATCTTTAATAATCTTTAATTATAAATCATTCTTAAAATACTAATTTAAATAATTATATTTAATTATAATATTTAAATAAACTATATAGAATAATAATAATATAAAATTACAAAAATAAACTTAAATATTAAAAAAAAATATTATCAATTAATAAATAATATTTAATTGTTATAGCCATTTAAAAAAAAATATAACCATTTTTTATTGTTAATATATAATAATTACTTAATAAAATAAAATATTTAATATACCTAAATTTATTGAAAAAATTTATAATTTATTAACTAAACTAATCTATAATATTACAAGTTCTTTTACATTATTAATATCTAATAGAGATAAAATAAAATTCAATATTATATATCTAATAATCATTATTAATAAATATAATTTATATTATAAATTACATTTATATAATAAAAATAAATCTATTTTACTTTTTTTAATTTCTTTAAATTTATTTTATTTTAATT
  9       TTAATATTTATTAAAAATAAATTATGAAAATAATTAAATATCTTTAATAATCTTTAATTATAAATCATTCTTAAAATACTAATTTAAATAATTATATTTAATTATAATATTTAAATAAACTATATAGAATAATAATAATATAAAATTATAAAAATAAACTTAAATATTAAAAAAAAATATTATCAATTAATAAATAATATTTAATTGTTATAGCCATTTAAAAAAAAATATAACCGTTTTTTATTGTTAATATATAATAATTACTTAATAAAATAAAATATTTGATATACCTAAATTTATTGAAAAAATTTATAATTTATTAACTAAACTAATCTATAATATTACAAGTTCTTTTACATTATTAATATCTAATAGAAATAAAATAAAATTCAATATTATATATCTAATAATCATTATTAATAAATATAATTTATATTATAAATTACATTTATATAATAAAAATAAATCTATTTTACTTTTTTTAATTTCTTTAAATTTATTTTATTTTAATT
 10       TTAATATTTATTAAAAATAAATTATGAAAATAATTAAATATCTTTAATAATCTTTAATTATAAATCATTCTTAAAATACTAATTTAAATAATTATATTTAATTATAATATTTAAATAAACTATATAGAATAATAATAATATAAAATTATAAAAATAAACTTAAATATTAAAAAAAAATATTATCAATTAATAAATAATATTTAATTGTTATAGCCATTTAAAAAAAAATATAACCGTTTTTTATTGTTAATATATAATAATTACTTAATAAAATAAAATATTTAAAATACCTAAATTTATTGAAAAAATTTATAATTTATTAACTAAACTAATCTATAATATTACAAGTTCTTTTACATTATTAATATCTAATAGAAATAAAATAAAATTCAATATTATATATCTAATAATCATTATTAATAAATATAATTTATATTATAAATTACATTTATATAATAAAAATAAATCTATTTTACTTTTTTTAATTTCTTTAAATTTATTTTATTTTAATT
 11       TTAATATTTATTAAAAATAAATTATGAAAATAATTAAATATCTTTAATAATCTTTAATTATAAATCATTCTTAAAATACTAATTTAAATAATTATATTTAATTATAATATTTAAATAAACTATATAGAATAATAATAATATAAAATTATAAAAATAAACTTAAATATTAAAAAAAAATATTATCAATTAATAAATAATATTTAATTATTATAGCCATTTAAAAAAAAATATAACCATTTTTTATTGTTAATATATAATAATTACTTAATAAAATAAAATATTTAATATACCTAAATTTATTGAAAAAATTTATAATTTATTAACTAAACTAATCTATAATATTACAAGTTCTTTTACATTATTAATATCTAATAGAAATAAAATAAAATTCAATATTATATATCTAATAATCATTATTAATAAATATAATTTATATTATAAATTACATTTATATAATAAAAATAAATCTATTTAACTTTTTTTAATTTCTTTAAATTTATTTTATTTTAATT
 12       TTAATATTTATTAAAAATAAATTATGAAGATAATTAAATATCTTTAATAATCTTTAATTATAAATCATTCTTAAAATACTAATTTAAATAATTATATTTAATTATAATATTTAAATAAACTATATAGAATAATAATAATATAAAATTATAAAAATAAACTTAAATATTAAAAAAAAATATTATCAATTAATAAATAATATTTAATTGTTATAGCCATTTAAAAAAAAATATAACCATTTTTTATTGTTAATATATAATAATTACTTAATAAAATAAAATATTTAATATACCTAAATTTATTGAAAAAATTTATAATTTATTAACTAAACTAATCTATAATATTACAAGTTCTTTTACATTATTAATATCTAATAGAAATAAAATAAAATTCAATATTATATATCTAATAATCATTATTAATAAATATAATTTATATTATAAATTACATTTATATAATAAAAATAAATCTATTTAACTTTTTTTAATTTCTTTAAATTTATTTTATTTTAATT
 13       TTAATATTTATTAAAAATAAATTATGAAAATAATTAAATATCTTTAATAATCTCTAATTATAAATCATTCTTAAAATACTAATTTAAATAATTATATTTAATTATAATATTTAAATAAACTATATAGAATAATAATAATATAAAATTATAAAAATAAACTTAAATATTAAAAAAAAATATTATCAATTAATAAATAATATTTAATTGTTATAGCCATTTAAAAAAAAATATAACCATTTTTTATTGTTAATATATAATAATTACTTAATAAAATAAAATATTTAATATACCTAAATTTATTGAAAAAATTTATAATTTATTAACTTAACTAATCTATAATATTACAAGTTCTTTTGCATTATTAATATCTAATAGAAATAAAATAAAATTCAATATTATATATCTAATAATCATTATTAATAAATATAATTTATATTATAAATTACATTTATATAATAAAAATAAATCTATTTTACTTTTTTTAATTTCTTTAAATTTATTTTATTTTAATT
 14       TTAATATTTATTAAAAATAAATTATGAAAATAATTAAATATCTTTAATAATCTTTAATTATAAATCATTCTTAAAATACTAATTTAAATAATTATATTTAATTATAATATTTAAATAAACTATATAGAATAATAATAATATAAAATTATAAAAATAAACTTAAATATTAAAAAAAAATATTATCAATTAATAAATAATATTTAATTGTTATAGCCATTTAAAAAAAAATATAACCATTTTTTATTGTTAATATATAATAATTACTTAATAAAATAAAATATTTAATATACCTAAATTTATTGAAAAAATTTATAATTTATTAACTAAACTAATCTATAATATTACAAGTTCTTTTACATTATTAATATCTAATAGAAATAAAATAAAATCCAATATTATATATCTAATAATCATTATTAATAAATATAATTTATATTATAAATTACATTTATATAATAAAAATAAATCTATTTTACTTTTTTTAATTTCTTTAAATTTATTTTATTTTAATT
 15       TTAATATTTATTAAAAATAAATTATGAAAATAATTAAATATCTTTAATAATCTTTAATTATAAATCATTCTTAAAATACTAATTTAAATAATTATATTTAATTATAATATTTAAATAAACTATATAGAATAATAATAATATAAAATTATAAAAACAAACTTAAATATTAAAAAAAAATATTATCAATTAATAAATAATATTTAATTGTTATAGCCATTTAAAAAAAAATATAACCATTTTTTATTGTTAATATATAATAATTACTTAATAAAATAAAATATTTAATATACCTAAATTTATTGAAAAAATTTATAATTTATTAACTAAACTAATCTATAATATTACAAGTTCTTTTACATTATTAATATCTAATAGAAATAAAATAAAATCCAATATTATATATCTAATAATCATTATTAATAAATATAATTTATATTATAAATTACATTTATATAATAAAAATAAGTCTATTTTACTTTTTTTAATTTCTTTAAATTTATTTTATTTTAATT
 16       TTAATATTTATTAAAAATAAATTATGAAAATAATTAAATATCTTTAATAATCTTTAATTATAAATCATTCTTAAAATACTAATTTAAATAATTATATTTAATTATAATATTTAAATAAACTATATAGAATAATAATAATATAAAATTATAAAAATAAACTTAAATATTAAAGAAAAATATTATCAATTAATAAATAATATTTAATTGTTATAGCCATTTAAAAAAAAATATAACCATTTTTTATTGTTAATATATAATAATTACTTAATAAAATAAAATATTTAATATACCTAAATTTATTGAAAAAATTTATAATTTATTAACTAAACTAATCTATAATATTACAAGTTCTTTTACATTATTAATATCTAATAGAAATAAAATAAAATTCAATATTATATATCTAATAATCATTATTAATAAATATCATTTATATTATAAATTACATTTATATAATAAAAATAAATCTATTTTACTTTTTTTAATTTCTTTAAATTTATTTTATTTTAATT
 17       TTAATATTTATTAAAAATAAATTATGAAAATAATTAAATATCTTTAATAATCTTTAATTATAAATCATTCTTAAAATACTAATTTAAATAATTATATTTAATTATAATATTTAAATAAACTATATAGAATAATAATAATATAAAATTATAAAAATAAACTTAAATATTAAAGAAAAATATTATCAATTAATAAATAATATTTAATTGTTATAGCCATTTAAAAAAAAATATAACCATTTTTTATTGTTAATATATAATAATTACTTAATAAAATAAAATATTTAATATACCTAAATTTATTGAAAAAATTTATAATTTATTAACTAAACTAATCTATAATATTACAAGTTCTTTTACATTATTAATATCTAATAGAAATAAAATAAAATTCAATATTATATATCTAATAATCACTATTAATAAATATAATTTATATTGTAAATTACATTTATATAATAAAAATAAATCTATTTTACTTTTTTTAATTTCTTTAAATTTATTTTATTTTAATT
 18       TTAATATTTATTAAAAATAAATTATGAAAATAATTAAATATCTTTAATAATCTTTAATTATAAATCATTCTTAAAATACTAATTTAAATAATTATATTTAATTATAATATTTAAATAAACTATATAGAATAATAATAATATAAAATTATAAAAATAAACTTAAATATTAAAGAAAAATATTATCAATTAATAAATAATATTTAATTGTTATAGCCATTTAAAAAAAAATATAGCCATTTTTTATTGTTAATATATAATAATTACTTAATAAAATAAAATATTTAATATACCTAAATTTATTGAAAAAATTTATAATTTATTAACTAAACTAATCTATAATATTACAAGTTCTTTTACATTATTAATATCTAATAGAAATAAAATAAAATTCAATATTATATATCTAATAATCATTATTAATAAATATAATTTATATTATAAATTACATTTATATAATAAAAATAAATCTATTTTACTTTTTTTAATATCTTTAAATTTATTTTATTTTAATT
 19       TTAATATTTATTAAAAATAAATTATGAAAATAATTAAATATCTTTAATAATCTTTAATTATAAATCATTCTTAAAATACTGATTTAAATAATTATATTTAATTATAGTATTTAAATAAACTATATAGAATAATAGTAATATAAAATTATAAAAATAAACTTAAATATTAAAAAAAAATATTATCAATTAATAAATAATATTTAATTGTTATAGCCATTTAAAAAAAAATATAACCATTTTTTATTGTTAATATATAATAATTACTTAATAAAATAAAATATTTAATATACCTAAATTTATTGAAAAAATTTATAATTTATTAACTAAACTAATCTATAATATTACAAGTTCTTTTACATTATTAATATCTAATAGAAATAAAATAAAATTCAATATTATATATCTAATAATCATTATTAATAAATATAATTTATATTATAAATTACATTTATATAATAAAAATAAATCTATTTTACTTTTTTTAATTTCTTTAAATTTATTTTATTTTAATT
 20       TTAATATTTATTAAAAATAAATTATGAAAATAATTAAATATCTTTAATAATCTTTAATTATAAATCATTCTTAAAATACTGATTTAAATAATTATATTTAATTATAATATTTAAATAAACTATATAGAATAATAATAATATAAAATTATAAAAATAAACTTAAATATTAAAAAAAAATATTATCAATTAATAAATAATATTTAATTGTTATAGCCATTTAAAAAAAAATATAACCATTTTTTATTGTTAATATATAATAATTACTTAATAAAATAAAATATTTAATATACCTAAATTTATTGAAAAAATTTATAATTTATTAACTAAACTGATCTATAATATTACAAGTTCTTTTACATTATTAATATCTAATAGAAATAAAATAAAATTCAATATTATATATCTAATAATCATTATTAATAAATATAATTTATATTATAAATTACATTTATATAATAAAAATAAATCTATTTTACTTTTTTTAATTTCTTTAAATTTATTTTATTTTAATT
 21       TTAATATTTATTAAAAATAAATTATGAAAATAATTAAATATCTTTAATAATCTTTAATTATAAATCATTCTTAAAATACTGATTTAAATAATTATATTTAATTATAATATTTAAATAAACTATATAGAATAATAATAATATAAAATTATAAAAATAAACTTAAATATTAAAAAAAAATATTATCAATTAATAAATAATATTTAATTGTTATAGCCATTTAAAAAAAAATATAACCATTTTTTATTGTTAATATATAATAATTACTTAATAAAATAAAATATTTAATATACCTAAGTTTATTGAAAAAATTTATAATTTATTAACTAAACTGATCTATAATATTACAAGTTCTTTTACATTATTAATATCTAATAGAAATAAAATAAAATTCAATATTATATATCTAATAATCATTATTAATAAATATAATTTATATTATAAATTACATTTATATAATAAAAATAAATCTATTTTACTTTTTTTAATTTCTTTAAATTTATTTTATTTTAATT
 22       TTAATATTTATTAAAAATAAATTATAAAAATAATTAAATATCTTTAATAATCTTTAATTATAAATCATTCTTAAAATACTGATTTAAATAATTATATTTAATTATAATATTTAAATAAACTATATAGAATAATAATAATATAAAATTATAAAAATAAACTTAAATATTAAAAAAAAATATTATCAATTAATAAATAATATTTAATTGTTATAGCCATTTAAAAAAAAATATAACCATTTTTTATTGTTAATATATAATAATTACTTAATAAAATAAAATATTTAATATACCTAAATTTATTGAAAAAATTTATAATTTATTAACTAAACTGATCTATAATATTACAAGTTCTTTTACATTATTAATATCTAATAGAAATAAAATAAAATTCAATATTATATATCTAATAATCATTATTAATAAATATAATTTATACTATAAATTACATTTATATAATAAAAATAAATCTATTTTACTTTTTTTAATTTCTTTAAATTTATTTTATTTTAATT
 23       TTAATATTTATTAAAAATAAATTATAAAAATAATTAAATATCTTTAATAATCTTTAATTATAAATCATTCTTAAAATACTGATTTAAATAATCATATTTAATTATAATATTTAAATAAACTATATAGAATAATAATAATATAAAATTATAAAAATAAACTTAAATATTAAAAAAAAATATTATCAATTAATAAATAATATTTAATTGTTATAGCCATTTAAAAAAAAATATAACCATTTTTTATTGTTAATATATAATAATTACTTAATAAAATAAAATATTTAATATACCTAAATTTATTGAAAAAATTTATAATTTATTAACTAAACTGATCTATAATATTACAAGTTCTTTTACATTATTAATATCTAATAGAAATAAAATAAAATTCAATATTATATATCTAATAATCATTATTAATAAATATAATTTATACTATAAATTACATTTATATAATAAAAATAAATCTATTTTACTTTTTTTAATTTCTTTAAATTTATTTTATTTTAATT
 24       TTAATATTTATTAAAAATAAATTATGAAAATAATTAAATATCTTTAATAATCTTTAATTATAAATCATTCTTAAAATACTAATTCAAATAATTATATTTAATTATAATATTTAAATAAACTATATAGAATAATAATAATATAAAATTATAAAAATAAACTTAAATATTAAAAAAAAATATTATCAATTAATAAATAATATTTAACTGTTATAGCCATTTAAAAAAAAATACAACCATTTTTTATTGTTAATATATAATAATTACTTAATAAAATAAAATATTTAATATACCTAAATTTATTGAAAAAATTTATAATTTATTAACTAAACTAATCTATAATATTACAAGTTCTTTTACATTATTAATATCTAATAGAAATAAAATAAAATTCAATATTAGATATCTAATAATCATTATTAATAAATATAATTTATATTACAAATTACATTTATATAATAAAGATAAATCTATTTTACTTTTTTTAATTTCTTTGAATTTATTTTATTTTAATT
 25       TTAATATTTATTAAAAATAAATTATGAAAATAATTAAATATCTTTGATAATCTTTAATTATAAATCATTCTTAAAATACTAATTCAAATAATTATATTTAATTATAATATTTAAATAAACTATATAGAATAATAATAATATAAAATTATAAAAATAAACTTAAATATTAAAAAAAAATATTATCAATTAATAAATAATATTTAATTGTTATAGCCATTTAAAAAAAAATATAACCATTTTTTATTGTTAATATATAATAATTACTTAATAAAATAAAATATTTAATATACCTAAATTTATTGACAAAATTTATAATTTATTAACTAAACTAATCTATAATATTACAAGTTCTTTTACATTATTAATATCTAATAGAAATAAAATAAAATTCAATATTAGATATCTAATAATCATTATTAATAAATATAATTTATATTACAAATTACATTTATATAATAAAGATAAATCTATTTTACTTTTTTTAATTTCTTTGAATTTATTTTATTTTAATT
 26       TTAATATTTATTAGAAATAAATTATGAAAATAATTAAATATCTTTGATAATCTTTAATTATAAATCATTCTTAAAATACTAATTCAAATAATTATATTTAATTATAATATTTAAATAAACTATATAGAATAATAATAATATAAAATTATAAAAATAAACTTAAATATTAAAAAAAAATATTATCAATTAATAAATAATATTTAATTGTTATAGCCATTTAAAAAAAAATATAACCATTTTTTATTGTTAATATATAATAATTACTTAATAAAATAAAATATTTAATATACCTAAATTTATTGAAAAAATTTATAATTTATTAACTAAACTAATCTATAATATTACAAGTTCTTTTACATTATTAATATCTAATAGAAATAAAATAAAATTCAATATTAGATATCTAATAATCATTATTAATAAATATAATTTATATTACAAATTACATTTATATAATAAAGATAAATCTATTTTACTTTTTTTAATTTCTTTGAATTTATTTTATTTTAATT
 27       GTAATATTTATTAAAAATAAATTATGAAAATAATTAAATATCTTTAATAATCTTTAATTATAAATCATTCTTAAAATACTAATTTAAATAATTATATTTAATTATAATATTTAAATAAACTATATAGAATAATAATAATATAAAATTATAAAAATAAACTTAAATATTAAAAAGAAATATTATCAATTAATAAATAATATTTAATTGTTATAGCCATTTAAAAAAAAATATAACCATTTTTTATTGTTAATATATAATAATTACTTAATAAAATAAAATATTTAATATACCTAAATTTATTGAAAAAATTTATAATTTATTAACTAACCTAATCTATAATATTACAAGTTCTTTTACATTATTAATATCTAATAGAAATAAAATAAAATTCAATATTATATATCTAATAATCATTATTAATAAATACAATTTATATTATAAATTACATTTATATAATAAAAATAAATCTATTTTACTTTTTTTAATTTCTTTAAATTTATTTTATTTTAATT
 28       GTAATATTTATTAAAAATAAATTATGAAAATAATTAAATATCTTTAGTAATCTTTAATTATAAATCATTCTTAAAATACTAATTTAAATAATTATATTTAATTATAATATTTAAATAAACTATATAGAATAATAATAATATAAAATTATAAAAATAAACTTAAATATTAAAAAGAAATATTATCAATTAATAAATAATATTTAATCGTTATAGCCATTTAAAAAAAAATATAACCATTTTTTATTGTTAATATATAATAATTACTTAATAAAATAAAATATTTAATATACCTAAATTTATTGAAAAAATTTATAATTTATTAACTAAACTAATCTATAATATTACAAGTTCTTTTACATTATTAATATCTAATAGAAATAAAATAAAATTCAATATTATATATCTAATAATCATTATTAATAAATATAATTTATATTATAAATTACATTTATATAATAAAAATAAATCTATTTTACTTTTTTTAATTTCTTTAAATTTATTTTATTTTAATT
 29       GTAATATTTATTAAAAATAAATTATGAAAATAATTAAATATCTTTAATAATCTTTAATTATAAATCATTCTTAAAATACTAATTTAAATAATTATATTTAATTATAATATTTAAATAAACTATATAGAATAATAATAATATAAAATTATAAAAATGAACTTAAATATTAAAAAAAAATATTATCAATTAATAAATAATATTTAATTGTTATAGCCATTTAAAAAAAAATATAACCATTTTTTATTGTTAATATATAATAATTACTTAATAAAATAAAATATTTAATATACCTAAATTTATTGAAAAAATTTATAATTTATTAACTAAACTAATCTATAATATTACAAGTTCTTTTACATTATTAATATCTAATAGAAATAAAATAAAATTCAATATTATATATCTAATAATCATTATTAATAAATATAATTTATATTATAAATTACATTTATATAATAAAAATAAATCTATTTTACTTTTTTTAATTTCTTTAAATTTATTTTATTTTAATT
 30       TTAATATTTATTAAAAATAAATTATGAAAATAATCAAATATCTTTAATAATCTTTAATTATAAATCATTCTTAAAATACTAATTTAAATAATTATATTTAATTATAATATTTAAATAAACTATATAGAATAATAATAATATAAAATTATAAAAATAAACTTAAATATTAAAAAAAAATATTATCAATTAATAAATAATATTTAATTGTTATAGCCATTTAAAAAAAAATATAACCATTTTTTATTGTTAATATATAATAATTACTTAATAAAATAAAATATCTAATATACCTAAATTTATTGAAAAAATTTATAATTTATTAACTAAACTAATCTATAGTATTACAAGTTCTTTTACATTATTAATATCTAATAGAAATAAAATAAAATTCAATATTATATATCTAATAATCATTATTAATAAATATAATTTATATTATAAATTACATTTATATAATAAAAATAAATCTATTTTACTTTTTTTAATTTCTTTAAATTTATTTTATTTTAATT
 31       TTAATATTTATTAAAAATAAATTATGAAAATAATCAAATATCTTTAATAATCTTTAATTATAAATCATTCTTAAAATACTAATTTAAATAATTATATTTAATTATAATATTTAAATAAACTATATAGAATAATGATAATATAAAATTATAAAAATAAACTTAAATATTAAAAAAAAATATTATCAATTAATAAATAATATTTAATTGTTATAGCCATTTAAAAAAAAATATAACCATTTTTTATTGTTAATATATAATAATTACTTAATAAAATAAAATATTTAATATACCTAAATTTATTGAAAAAATTTATAATTTATTAACTAAACTAATCTATAATATTACAAGTTCTTTTACATTATTAATATCTAATAGAAATAAAATAAAATTCAATATTATATATCTAATAATCATTATTAATAAATATAATTTATATTATAAATTACATTTATATAATAAAAATAAATCTATTTTACTTTTTTTAATTTCTTTAAATTTATTTTATTTTAATT
 32       TTAATATTTATTAAAAATAAATTATGAAAATAATCAAATATCTTTAATAATCTTTAATTATAAATCATTCTTAAAATACTAATTTAAATAATTATATTTAATTATAATATTTAAATAAACTAAATAGAATAATGATAATATAAAATTATAAAAATAAACTTAAATATTAAAAAAAAATATTATCAATTAATAAATAATATTTAATTGTTATAGCCATTTAAAAAAAAATATAACCATTTTTTATTGTTAATATATAATAATTACTTAATAAAATAAAATATTTAATATACCTAAATTTATTGAAAAAATTTATAATTTATTAACTAAACTAATCTATAATATTACAAGTTCTTTTACATTATTAATATCTAATAGAAATAAAATAAAATTCAATATTATATATCTAATAATCATTATTAATAAATATAATTTATATTATAAATTACATTTATATAATAAAAATAAATCTATTTTACTTTTTTTAATTTCTTTAAATTTATTTTATTTTAATT
 33       TTAATATTTATTAAAAATAAATTATGAAAATAATCAAATATCTTTAATAATCTTTAATTATAAATCATTCTTAAAATACTAATTTAAATAATTATATTTAATTATAATATTTAAATAAACTATATAGAATAATGATAATATAAAATTATAAAATTAAACTTAAATATTAAAAAAAAATATTATCAATTAATAAATAATATTTAATTGTTATAGCCATTTAAAAAAAAATATAACCATTTTTTATTGTTAATATATAATAATTACTTAATAAAATAAAATATTTAATATACCTAAATTTATTGAAAAAATTTATAATTTATTAACTAAACTAATCTATAATATTACAAGTTCTTTTACATTATTAATATCTAATAGAAATAAAATAAAATTCAATATTATATATCTAATAATCATTATTAATAAATATAATTTATATTATAAATTACATTTATATAATAAAAATAAATCTATTTTACTTTTTTTAATTTCTTTAAATTTATTTTATTTTAATT
 34       TTAATATTTATTAAAAATAAATTATGAAAATAATCAAATATCTTTAATAATCTTTAATTATAAATCATTCTTAAAATACTAATTTAAATAATTATATTTAATTATAATATTTAAATAAACTATATAGAATAATGATAATATAAAATTATAAAAATAAACTTAAATATTAAAAAAAAATATTATCAATTAATAAATAATGTTTAATTGTTATAGCCATTTAAAGAAAAATATAACCATTTTTTATTGTTAATATATAATAATTACTTAATAAAATAAAATATTTAATATACCTAAATTTATTGAAAAAATTTATAATTTATTAACTAAACTAATCTATAATATTACAAGTTCTTTTACATTATTAATATCTAATAGAAATAAAATAAAATTCAATATTATATATCTAATAATCATTATTAATAAATATAATTTATATTATAAATTACATTTATATAATAAAAATAAATCTATTTTACTTTTTTTAATTTCTTTAAATTTATTTTATTTTAATT
 35       TTAATATTTATTAAAAATAAATTATGAAAATAATTAAATATCTTTAATAATCTTTAATTATAAATCATTCTTAAAATACTAATTTAAATAATTATATTTAATTATAATATTTAAATAAACTATATAGAATAATAATAATATAAAATTATAAAAATAAACTTAAATATTAAAAAAAAATATTATCAATTAATAAATAATATTTAATTGTTATAGCCATTTAAAAAAAAATATAACCATTTTTTATTGTTAATATATAATAATTACTTAATAAAATAAAATATTTAATATACCTAAATTTATTGAAAAAATTTATAATTTATTAACTAAACTAATCTATAATATTACAAGTTCTTTTACATTATTAATATCTAATAGGAATAAAATAAAATTCAATATTATATATCTAATAATCATTATTAATAAATATAATTTATATTATAAATTACATTTATATAATAAAAATAAATCTATTTTACTTTTTTTAATTTCTTTAAATTTATTTTATTTTAATT
 36       TTAATATTTATTAAAAATAAATTATGAAAATAATTAAATATCTTTAATAATCTTTAATTATAAATCATTCTTAAAATACTAATTTAAATAATTATATTTAATTATAATATTTAAATAAACTATATAGAATAATAATAATATAAAATTATAAAAATAAACTTAAATATTAAAAAAAAATATTATCAATTAATAAATAATATTTAATTGTTATAGCCATTTAAAAAAAAATGTAACCATTTTTTATTGTTAATATATAATAATTACTTAATAAAATAAAATATTTAATATACCTAAATTTATTGAAAAAATTTATAATTTATTAACTAAACTAATCTATAATATTACAAGTTCTTTTACATTATTAATATCTAATAAGAATAAAATAAAATTCAATATTATATATCTAATAATCATTATTAATAAATATAATTTATATTATAAATTACATTTATATAATAAAAATAAATCTATTTTACTTTTTTTAATTTCTTTAAATTTATTTTATTTTAATT
 37       CTAATATTTATTAAAAATAAATTATGAAAATAATTAAATATCTTTAATAATCTTTAATTATAAATCATTCTTAAAATACTAATTTAAATAATTATATTTAATTATAATATTTAAATAAACTATATAGAATAATAATAATATAAAATTATAAAAATAAACTTAAATATTAAAAAAAAATATTATCAATTAATAAATAATATTTAATTGTTATAGCCATTTAAAAAAAAATGTAACCATTTTTTATTGTTAATATATAATAATTACTTAATAAAATAAAATATTTAATATACCTAAATTTATTGAAAAAATTTATAATTTATTAACTAAACTAATCTATAATATTACAAGTTCTTTTACATTATTAATATCTAATAAGAATAAAATAAAATTCAATATTATATATCTAATAATCATTATTAATAAATATAATTTATATTATAAATTACATTTATATAATAAAAATAAATCTATTTTACTTTTTTTAATTTCTTTAAATTTATTTTATTTTAATT
 38       CTAATATTTATTAAAAATAAATTATGAAAATAATTAAATATCTTTAATAATCTTTAATTATAAATCATTCTTAAAATACTAATTTAAATAATTATATTTAATTATAATATTTAAATAAACTATATAGAATAATAATAATATAAAATTATAAAAATAAACTTAAATATTAAAAAAAAATATTATCAATTAATAAATAATATTTAATTGTTATAGCCATTTAAAAAAAAATGTAACCATTTTTTATTGTTAATATATAATAATTACTTAATAAAATAAAATATTTAATATACCTAAATTTATTGAAAAAATTTATAATTTATTAACTAAACTAATCTATAATATTACAAGTTCTTTTACATTATTAATATCTAATAAGAATAAAATAAAATTCAATATTATATATCTAATAATCATTATTAATAAATATAATTTATATTATAAATTACATTTATATAATAAAAATAAATCCATTTTACTTTTTTTAATTTCTTTAAATTTATTTTATTTTAATT
 39       TTAATATTTATTAAAAATAAATTATGAAAATAATTAAATATCTTTAATAATCTTTAATTATAAATCATTCTTAAAATACTAATTTAAATAATTATATTTAATTATAATATTTAAATAAACTATATAGAATAATAATAATATAAAATTATAAAAATAAACTTAAATATTAAAAAAAAATATTATCAATTAATAAATAATATTTAATTGTTATAGCCATTTAAAAAAAAATGTAACCATTTTTTATTGTTAATATATAATAATTACTTAATAAAATAAAATATTTAATATACCTAAATTTGTTGAAAAAATTTATAATTTATTAACTAAACTAATCTATAATATTACAAGTTCTTTTACATTATTAATATCTAATAAGAATAAAATAAAATTCAATATTATATATCTAATAAACATTATTAATAAATATAATTTATATTATAAATTACATTTATATAATAAAAATAAATCTATTTTACTTTTTTTAATTTCTTTAAATTTATTTTATTTTAATT
 40       TTAATATTTATTAAAAATAAATTATGAAAATAATTAAATATCTTTAATAATCTTTAATTATAAATCATTCTTAAAATACTAATTTAAATAATTATATTTAATTATAATATTTAAATAAACTATATAGAATAATAATAATATAAAATTATAAAAATAAACTTAAATATTAAAAAAAAATATTATCAATTAATAAATAATATTTAATTGTTATAGCCATTTAAAAAAAAATATAACCATTTTTTATTGTTAATATATAATAATTACTTAATAAAATAAAATATTTAATATACCTAAATTTATTGATAAAATTTATAATTTATTAACTAAACTAATCTATAATATTACAAGTTCTTTTACATTATTAATATCTAATAGGAATGAAATAAAATTCAATATTATATATCTAATAATCATTATTAATAAATATAATTTATATTATAAATTACATTTATATAATAAAAATAAATCTATTTTACTTTTTTTAATTTCTTTAAATTTATTTTATTTTAATT
 41       TTAATATTTATTAAAAATAAATTATGAAAATAATTAAATATCTTTAATAATCTTTAATTATAAATCATTCTTAAAATACTAATTTAAATAATTATATTTAATTATAATATTTAAATAAACTATATAGAATAATAATAATATAAAATTATAAAAATAAACTTAAATATTAAAAAAAAATATTATCAATTAATAAATAATATTTAATTGTTATAGCCATTTAAAAAAAAATATAACCATTTTTTATTGTTAATATATAATAATTACTTAATAAAATAAAATATTTAATATACCTAAATTTATTGATAAAATTTATAATTTATTAACTAAACTAATCTATAATATTACAAGTTCTTTTACATTATTAATATCTAATAGGAATAAAATAAAATTCAATATTATATATTTAATAATCATTATTAATAAATATAATTTATATTATAAATTACATTTATATAATAAAAATAAATCTATTTTACTTTTTTTAATTTTTTTAAATTTATTTTATTTTAATT
 42       TTAATATTTATTAAAAATAAATTATGAAAGTAATTAAATATCTTTAATAATCTTTAATTATAAATCATTCTTAAAATACTAATTTAAATAATTATATTTAATTATAATATTTAAGTAAACTATATAGAATAATAATAACATAAAATTATAAAAATAAACTTAAATATTAAAAAAAAATATTATCAATTAATAAATAATATTTAATTGTTATAGCCATTTAAAAAATAATATAACCATTTTTTATTGTTAATATATAATAATTACTTAATAAAATAAAATATTTAATATACCTAAATTTATTGAAAAAATTTATAATTTATTAACTAAACTAATCTATAATATTACAAGTTCTTTTACATTATTAATATCTAATAGAAATAAAATAAAATTCAATATTATATATCTAATAATCATTATTAATAAATGTAATTTATATTATAAATTATATTTATATAATAAAAATAAATCTATTTTACTTTTTTTAATTTCTTTAAATTTATTTTATTTTAATT
 43       TTAATATTTATTAAAAATAAATTATGAAAGTAATTAAATATCTTTAATAATCTTTAATTATAAATCATTCTTAAAATATTAATTTAAATAATTATATTTAATTATAATATTTAAATAAACTATATAGAATAATAATAATATAAAATTATAAAAATAAACTTAAATATTAAAAAAAAATATTATCAATTAATAAATAATATTTAATTGTTATAGCCATTTAAAAAAAAATATAACCATTTTTTATTGTTAATATATAATAATTACTTAATAAAATAAAATATTTAATATACCTAAATTTATTGAAAAAATTTATAATTTATTAACTAAACTAATCTACAATATTACAAGTTCTTTTACATTATTAATGTCTAATAGAAATAAAATAAAATTCAATATTATATATCTAATAATCATTATTAATAAATATAATTTATATTATAAATTACATTTATATAATAAAAATAAATCTATTTTACTTTTTTTAATTTCTTTAAATTTATTTTATTTTAATT
 44       TTAATATTTATTAAAAATAAATTATGAAAGTAATTAAATATCTTTAATAATCTTTAATTATAAATCATTCTTAAAATACTAATTTAAATAATTATATTTAATTATAATATTTAAATAAACTATATAGAATAATAATAATATAAAATTATAAAAATAAACTTAAATATGAAAAAAAAATATTATCAATTAATAAATAATATTTAATTGTTATAGCCATTTAAAAAAAAATATAACCATTTTTTATTGTTAATATATAATAATTACTTAATAAAATAAAATATTTAATATACCTAAATTTATTGAAAAAATTTATAATTTATTAACTAAACTAATCTATAATATTACAAGTTCTTTTACATTATTAATATCTAATAGAAATAAAATAAAATTCAATATTATATATCTAATAATCATTATTAATAAATATAATTTATATTATAAATTACATTTATATAATAAAAATAAATCTATTTTACTTTTTTTAATTTCTTTAAATTTATTTTATTTTAATT
 45       TTAATATTTATTAAAAATAAATTATGAAAGTAATTAAATATCTTTAATAATCTTTAATTATAAATCATTCTTAAAATACTAATTTAAATAATTATATTTAATTATAATATTTAAATAAACTATATAGATTAATAATAATATAAAATTATAAAAATAAACTTAAATATTAAAAAAAAATATTATCAATTAATAAATAATATTTAATTGTTATAGCCATTTAAAAAAAAATATAACCATTTTTTATTGTTAATATATAATAATTACTTAATAAAATAAAATATTTAATATACCTAAATTTATTGGAAAAATTTATAATTTATTAACTAAACTAATCTATAATATTACAAGTTCTTTTACATTATTAATATCTAATAGAAATAAAATAAAATTCAATATTATATATCTAATAATCATTATTAATAAATATAATTTATATTATAAATTACATTTATATAATAAAAATAAATCTATTTTACTTTTTTTAATTTCTTTAAATTTATTTTATTTTAATT
 46       TTAATATTTATTAAAAATAAATTATGAAAGTAATTAAATATCTTTAATAATCTTTAATTATAAATCATTCTTAAAATACTAATTTAAATAATTATATTTAATTATAATATTTAAATAAACTATATAGAATAATAATAATATAAAATTATAAAAATAAACTTAAATATTAAAAAAAAATATTATCAATTAATAAATAATATTTAATTGTTATAGCCATTTAAAAAAAAATATAACCATTTTTTATTGTTAATATATAATAATTACTTAATAAAATAAAATATTTAATATACCTAAATTTATTGAAAAAATTTATAATTTATTAACTAAACTAATCTATAATATTACAAGTTCTTTTACATTATTAATATCTAGTAGAAATAAAATAAAATTCAATATTATATATCTAATAATCATTATTAATAAATATAATTTATATTATAAATTACATTTATATAATAAAAATAAATCTATTTTACTTTTTTTAATTTCTTTAAATTTATTTTATTTTAATT
 47       TTAATATTTATTAAAAATAAATTATGAAAGTAATTAAATATCTTTAATAATCTTTAATTATAAATCATTCTTAAAATACTAATTTAAATAATTATATTTAATTATAATATTTAAATAAACTATATAGAATAATAATAATATAAAATTATAAAAATAAACTTAAATATTAAAAAAAAATATTATCAATTAATAAATAATATTTAATTGTTATAGCCATTTAAAAAAAAATATAACTATTTTTTATTGTTAATATATAATAATTACTTAATAAAATAAAATATTTAATATACCTAAATTTATTGAAAAAATTTATAATTTATTAACTAAACTAATCTATAATATTACAAGTTCTTTTACATTATTAATATCTAATAGAAATAAAATAAAATTCAATATTATATATCTAATAATCATTATTAATAAATATAATTTATATTATAAATTACATTTATATAATAAAAATAAATCTATTTTACTTTTTTTAATTTCTTTAAATTTATTTTATTTTAATT
 48       TTAATATTTATTAAAAATAAATTATGAAAGTAATTAAATATCTTTAATAATCTTTAATTATAAATCATTCTTAAAATACTAATTTAAATAATTATATTTAATTATAATATTTAAATAAACTATATAGAATAATAATAATATAAAATTATAAAAATAAACTTAAATATTAAAAAAAAATATTATCAATTAATAAATAATATTTAATTGTTATAGCCATTTAAAAAAAAATATAACCATTTTTTATTGTTAATATATAATAATTACTTAATAAAATAAAATATTTTATATACCTAAATTTATTGAAAAAATTTATAATTTATTAACTAAACTAATCTATAATATTACAAGTTCTTTTACATTATTAATATCTAATAGAAATAAAATAAAATTCAATATTATATATCTAATAATCATTATTAATAAATATAATTTATATTATAAATTACATTTATATAATAAAAATAAATCTATTTTACTTTTTTTAATTTCTTTAAATTTATTTTATTTTAATT
 49       TTAATATTTATTAAAGATAAATTATGAAAGTAATTAAATATCTTTAATAATCTTTAATTATAAATCATTCTTAAAATACTAATTTAAATAATTATATTTAATTATAATATCTAAATAAACTATATAGAATAATAATAATATAAAATTATAAAAATAAACTTAAATATTAAAAAAAAATATTATCAATTAATAAATAATATTTAATTGTTATAGCCATTTAAAAAAAAATATAACCATTTTTTATTGTTAATATATAATAATTACTTAATAAAATAAAATATTTTATATACCTAAATTTATTGAAAAAATTTATAATTTATTAACTAAACTAATCTATAATATTACAAGTTCTTTTACATTATTAATATCTAATAGAAATAAAATAAAATTCAATATTATATATCTAATAATCATTATTAATAAATATAATTTATATTATAAATTACATTTATATAATAAAAATAAATCTATTTTACTTTTTTTAATTTCTTTAAATTTATTTTACTTTAATT
 50       TTAATATTTATTAAAAATAAATTATGAAAATAATTAAATATCTTTAATAATCTTTAATTATAAATCATTCTTAAAATACTAATTTAAATAATTATATTTAATTATAATATTTAAATAAACTATATAGAATAATAATAATATAAAATTATAAAAATAAACTTAAATATTAAAAAAAAATATTATCAATTAATAAATAATATTTAATTGTTATAGCCATTTAAAAAAAAATATAACCATTTTTTATTGTTAATATATAATAATTACTTAATAAAATAAAATATTTAATATACCTAAATTTATTGAAAAAATTTATAATTTATTAACTAAACTAATCTATAATATTACAAGTTCTTTTACATTATTAATATCTAATAGAAATAAAATAAAATTCAATATTATATATCTAATAATCATTATTAATAAGTATAATTTATATTATAAATTACATTTATATAATAAAAATAAATCTATTTTACTTTTTTTAATTTCTTTAAATTTATTTTATTTTAATT
 51       TTAATATTTACTAAAGATAAATTATGAAAATAATTAAATATCTTTAATAATCTTTAATTATAAATCATTCTTAAAATACTAATTTAAATAATTATATTTAATTATAATATTTAAATAAACTATATAGAATAATAATAATATAAAATTATAAAAATAAACTTAAATATTAAAAAAAAATATTATCAATTAATAAATAATATTTAATTGTTATAGCCATTTAAAAAAAAATATAACCATTTTTTATTGTTAATATAAAATAATTACTTAATAAAATAAAATATTTAATATACCTAAATTTATTGAAAAAATTTATAATTTATTAACTAAACTAACCTATAATATTACAAGTTCTTTTACATTATTAATATCTAATAGAAATAAAATAAAATTCAATATTATATATCTAATAATCATTATTAATAAGTATAATTTATATTATAAATTACATTTATATAATAAAAACAAATCTATTTTACTTTTTTTAATTTCTTTAAATTTATTTTATTTTAATT
 52       TTAATATTTATTAAAAATAAATTATGAAAATAATTAAATATCTTTAATAATCTTTAATTATAAATCATTCTTAAAATACTAATTTAAATAATTATATTTAATTATAATATTTAAATAAACTATATAGAATAATAATAATATAAAATTATAAAAATAAACTTAAATATTAAAAAAAAATATTATCAATTAATAAATAATATTTAATTGTTATAGCCATTTAAAAAAAAATATAACCATTTTTTATTGTTAATATAAAATAATTACTTAATAAAATAAAATATTTAATATACCTAAATTTATTGAAAAAATTTATAATTTATTAACTAAACTAATCTATAATATTACAAGTTCTTTTACATTATTAATATCTAATAGAAATAAAATAAAATTCAATATTATATATCTAATAATCATTATTAATAAGTATAATTTATATTATAAATTACATTTATATAATAAAAATAAATCTATTTTACTTTTTTTAATTTCTTCAAATTTATTTTATTTTAATT
 53       TTAATATTTATTAAAAATAAATTATGAAAATAATTAAATATCTTTAATAATCTTTAATTATAAATCATTCTTAAAATACTAATTTAAATAATTATATTTAATTATAATATTTAAATAAACTATATAGAATAATAATAATATAAAATTATAAAAATAAACTTAAATATTAAAAAAAAATATTATCAATTAATAAATAATATTTAATTGTTATAGCCATTTAAAAAAAAATATAACCATTTTTTATTGTTAATATAAAATAATTACTTAATAAAATAAAATATTTAATATACCTAAATTTATTGAAAAAATTTATAATTTATTAACTAAACTAATCTATAATATTACAAATTCTTTTACATTATTAATATCTAATAGAAATAAAATAAAATTCAATATTATATATCTAATAATCATTATTAATAAGTATAATTTATATTATAAATTACATTTATATAATAAAAATAAATCTATTTTACTTTTTTTAATTTCTTCAAATTTATTTTATTTTAATT
 54       TTAATATTTATTAAAAATAAATTATGAAAATAATTAAATATCTTTAATAATCTTTAATTATAAATCATTCTTAAAATACTAATTCAAATAATTATATTTAATTATAATATTTAAATAAACTATATAGAGTAATAATAATATAAAATTATAAAAATAAACCTAAATATTAAAAAAAAATATTATCAATTAATAAATAATATTTAATTGTTATAGCCATTTAAAAAAAAATATAACCATTTTTTATTGTTAATATAAAATAATTACTTAATAAAATAAAATATTTAATATACCTAAATTTATTGAAAAAATTTATAATTTATTAACTAAACTAATCTATAATATTACAAGTTCTTTTACATTATTAATATCTAATAGAAATAAAATAAAATTCAATATTATATATCTAATAATCATTATTAATAAGTATAATTTATATTATAAATTACATTTATATAATAAAAATAAATCTATTTTACTTTTTTTAATTTCTTCAAATTTATTTTATTTTAATT
 55       TTAATATTTATTAAAAATAAATTATGAAAATAATTAAATATCTTTAATAATCTTTAATTATAAATCATTCTTAAAATACTAATTTGAATAATTATATTTAATTATAATATTTAAATAAACTATATAGAATAATAATAATATAAAATTATAAAAATAAACTTAAATATTAAAAAGAAATATTATCAATTAATAAATAATATTTAATTGTTATAGCCATTTAAAAAAAAATATAACCATTTTTTATTGTTAATATAAAATAATTACTTAATAAAATAAAATATTTAATATACCTAAATTTATTGAAAAAATTTATAATTTATTAACTAAACTAATCTATAATATTACAAGTTCTTTTACATTATTAATATCTAATAGAAATAAAATAAAATTCAATATTATATATCTAATAATCATTATTAATAAGTATAATTTATATTATAAATTACATTTATATAATGAAAATAAATCTATTTTACTTTTTTTAATTTCTTCAAATTTATTTTATTTTAATT
 56       TTAATATTTATTAAAAATAAATTATGAAAATAATTAAATATCTTTAATAATCTTTAATTATAAATCATTCTTAAAATACTAATTTGAATAATTATATTTAATTATAATATTTAAATAAATTATATAGAATAATAATAATATAAAATTATAAAAATAAACTTAAATATTAAAAAAAAATATTATCAATTAATAAATAATATTTAATTGTTATAGCCATTTAAAAAAAAATATAACCATTTTTTATTGTTAATATAAAATAATTACTTAATAAAATAAAATATTTAATATACCTAAATTTATTGAAAAAATTTATAATTTATTAACTAAACTAATCTATAATATTACAAGTTCTTTTACATTATTAATATCTAATAGAAATAAAATAAAATTCAATATTATATATCTAATAATCATTATTAATAAGTATAATTTATATTATAAATTACATTTATATAATAAAAATAAATCTATTTTACTTTTTTTAATTTCTTCAAATTTATTTTATTTTAATT
 57       TTAATATTTATTGAAAATAAATTATGAAAATAATTAAATATCATTAATAATCTTTAATTATAAATCATTCTTAAAATACTAATTTAAATAATTATATTTAATTATAATATTTAAATAAACTATATAGAATAATAATAATATAAAATTATAAAAATAAACTTAAATATTAAAAAAAAATATTATCAATTAATAAATAATATTTAATTGTTATAGCCATTTAAAAAAAAATATAACCATTTTTTATTGTTAATATAAAATAATTACTTAATAAAATAAAATATTTAATATACCCAAATTTATTGAAAAAATTTATAATTTATTAACTAAACTAATCTATAATATTACAAGTTCTTTTACATTATTAATATCTAATAGAAATAAAATAAAATTCAATATTAAATATCTAATAATCATTATTAATAAGTATAATTTATATTATAAATTACATTTATATAATAAAAATAAATCTATTTTACTTTTTTTAATTTCTTCAAATTTATTTTATTTTAATT
 58       TTAATATTTATTAAAAATAAATTATGAAAATAATTAAATATCTTTAATAATCTTTAATTATAAATCATTCTTAAAATACTAATTTAAATAATTATATTTAATTATAATATTTAAATAAACTATATAGAATAATAATAATGTAAAATTATAAAAATAAACTTAAATATTAAAAAAAAATATTATCAATTAATAAATAATATTTAATTGTTATAGCCATTTAAAAAAAAATATAACCATTTTTTATTGTTAATATAAAATAATTACTTAATAAAATAAAATATTTAATATACCTAAATTTATTGAAAAAATTTATAATTTATTAACTAAACTAATCTATAATATTACAAGTTCTTTTACATTATTAATATCTAATAGAAATAAAATAAAATTCAATATTATATATCTAATAATCATTATTAATAAGTATAATTTATATTATAAATTACATTTATATAATAAAAATAAATCTATTTTACTTTTTTTAATTTCTTCAAATTTATTTTATTTTAATT
 59       TTAATATTTATTAAAAATAAATTATGAAAATAATTAAATATCTTTAATAATCTTTAATTATAAATCATTCTTAAAATACTAATTTAAATAATTATATTTAATTATAATATTTAAATAAACTATATAGAATAATAATAATATAAAATTATAAAAATAAACTTAAATATTAAAAAAAAATATTATCAATTAATAAATAATATTTAATTGTTATAGCCATTTAAAAAAAAATATAACCATTTTTTATTGTTAATATAAAATAATTACTTAATAAAATAAAATATTTAATATACCTAAATTTATTGAAAAACTTTATAATTTATTAACTAAACTAATCTATAATATTACAAGTTCTTTTACATTATTAATATCTAATAGAAATAAAATAAAATTCAATATTATATATCTAATAATCATTATTAATAAGTATAATTTATATTATAAATTACATTTATATAATAAAAATAAATCTATTTTACTTTTTTTAATTTCTTCAAATTTATTTTATTTTAATT
 60       TTCATATTTATTAAAAATAAATTATGAAAATAATTAAATATCTTTAATAATCTTTAATTATAAATCATTCTTAAAATACTAATTTAAATAATTATATTTAATTATAATATTTAAATAAACTATATAGAATAATAATAATATAAAATTATAAAAATAAACTTAAATATTAAAAAAAAATATTATCAATTAATAAATAATATTTAATTGTTATAGCCATTTAAAAAAAAATATAACCATTTTTTATTGTTAATATAAAATAATTACTTAATAAAATAAAATATTTAATATACCTAAATTTATTGAAAAAATTTATAATTTATTAACTAAACTAATCTATAATATTACAAGTTCTTTTACATTATTAATATCTAATAGAAATAAAATAAAATTCAATATTATATATCTAATAATCATTATTAATAAGTATAATTTATATTATAAATTACATTTATATAATAAAAATAAATCTATTTTACTTTTTTTAATTTCTTCAAATTTATTTTATTTTAATT
 61       TTCATATTTATTAAAAATAAATTATGAAAATAATTAAATATCTTTAATAATCTTTAATTATAAATCATTCTTAAAATACTAATTTAAATAATTATATTTAATTATAATATTTAAATAAACTATATAGAATAATAATAATATAAAATTATAAAAATAAACTTAAATATTAAAAAAAAATATTATCAATTAATAAATAATATTTAATTGTTATAGCCATTTAAAAAAAAATATAACCATTTTTTATTGTTAATATAAAATAATTACTTAATAAAATAAAATATTTAATATACCTAAATTTATTGAAAAAATTTATAATTTATTAACTAAACTAATCTATAATGTTACAAGTTCTTTTACATTATTAATATCTAATAGAAATAAAATAAAATTCAATATTATATATCTAATAATCATTATTAATAAGTATAATTTATATTATAAATTACATTTATATAATAAAAATAAATCTATTTTACTTTTTTTAATTTCTTCAAATTTATTTTATTTTAATT
 62       TTCATATTTATTAAAAATAAATTATGAAAATAATTAAATATCTTTAATAATCTTTAATTATAAATCATTCTTAAAATACTAATTTAAATAATTATATTTAATTATAATATTTAAATAAACTATATAGAATAATAATAATATAAAATTATAAAAATAAACTTAAATATTAAAAAAAAATATTATCAATTAATAAATAATATTTAATTGTTATAGCCATTTAAAAAAAAATATAACCATTTTTTATTGTTAATATAAAATAATTACTTAATAAAATAAAATATTTAATATACCTAAATTTATTGAAAAAATTTATAATTTATTAACTAAACTAATCTATAATATTACAAGTTCTTTTACATTATTAATATCTAATAGAAATAAAATAAAATTCAATATTATATATCTAATAATCATTATTAATAAGTATAATTTATATTATAAATTACATTTATATAATAAAAATAAATCTATTTTACTTTTTTTAATTTTTTCAAATTTATTTTATTTTAATT
 63       TTAATATTTATTAAAAATAAATTATGAAAATAATTAAATATCTTTAATAATCTTTAATTATAAATCATTCTTAAAATACTAATTTAAATAATTATATTTAATTATAATATTTAAATAAACTATATAGAATAATAATAATATAAAATTATAAAAATAAACTTAAATATTAAAAAAAAATATTATCAATTAATAAATAATATTTAATTGTTATAGCCATTTAAAAAAAAATATAACCATTTTTTATTGTTAATATATAATAATTACTTAATAAAATAAAATATTTAATATACCTAAATTTATTGAAAAAATTTATAATTTATTAACTAAACTAATCTATAATATTACAAGTTCTTTTACATTATTAATATCTAATAGAAATAAAATAAAATTCAATATTATATATCTAATAATCATTATTAATAAATATAATTTATATTATAAATTACATTTATATAATAAAAATAAATCTATTTTACTTTTTTCAATTTCTTTAAATTTATTTTATTTTAATT
 64       TTAATATTTATTAAAAATAAATTGTGAAAATAATTAAATATCTTTAATAATCTTTAATTATAAATCATTCTTAAAATACTAATTTAAATAATTATATTTAATTATAATATTTAAATAAACTATATAGAATAATAATAATATAAAATTATAAAAATAAACTTAAATATTAAAAAAAAATATTATCAATTAATAAATAATATTTAATTGTTATAGCCATTTAAAAAAAAATATAACCATTTTTTATTGTTAATATATAATAATTACTTAATAAAATAAAATATTTAATATACCTAAATTTATTGAAAAAATTTATAATTTATTAACTAAACTAATCTATAATATTACAAGTTCTTTTACATTATTAATATCTAATAGAAATAAAATAAAATTCAATATTATATATCTAATAATCATTATTAATAAATATAATTTATATTATAAATTACATTTATATAATAAAAATAAATCTATTTTACTTTTTTCAATTTCTTTAAATTTATTTTATTTTAATT
 65       TTAATATTTATTAAAAATAAATTATGAAAATAATTAAATATCTTTAATAATCTTTAATTATAAATCATTCTTAAAATACTAATTTAAATAATTATATTTAATTATAATATTTAAATAAACTATATAGAATAATAATAATATAAAATTATAAAAATAAACTTAAATATTAAAAAAAAATATTATCAATTAATAAATAATATTTAATTGTTATAGCCATTTAAAAAAAAATATAACCATTTTTTATTGTTAATATATAATAATTACTTAATAAAATAAAATATTTAATATACCTAAATTTATTGAAAAAATTTATAATTTATTAACTAAACTAATCTATAATATTACAAGTTCTTTTACATTATTAATATCTAATAGAAATAAAGTAAAATTCAATATTATATATCTAATAATCATTATTAATAAATATAATTTATATTATAAATTACATTTATATAATAAAAATAAATCTATTTTACTTTTTTCAATTTCTTTAAATTTATTTTATTTTAATT
 66       TTAATATTTATTAAAAATAAATTATGAAAATAATTAAATATCTTTAATAATCTTTAATTATAAATCATTCTTAAAATACTAATTTAAATAATTATATTTAACTATAATATTTAAATAAACTATATAGAATAATAATAATATAAAATTATAAAAATAAACTTAAATATTAAAAAAAAATATTATCAATTAATAAATAATATTTAATTGTTATAGCCATTTAAAAAAAAATATAACCATTTTTTATTGTTAATATATAATAATTACTTAATAAAATAAAATATTTAATATACCTAAATTTATTGAAAAAATTTATAATTTATTAACTAAACTAATCTATAATATTACAAGTTCTTTTACATTATTAATATCTAATAGAAATAAAGTAAAATTCAATATTATATATCTAATAATCATTATTAATAAATATAATTTATATTATAAATTACATTTATATAATAAAAATAAATCTATTTTACTTTTTTCAATTTCTTTAAATTTATTTTATTTTAATT
 67       TTAATATTTATTAAAAATAAATTATGAAAATAATTAAATATCTTTAATAATCTTTAATTATAAATCATTCTTAAAATACTAATTTAAATAATTATATTTAATTATAATATTTAAATAAACTATATAGAATAATAATAATATAAAATTATAAAAATAAACTTAAATATTAAAAAAAAATATTATCAATTAATAAATAATATTTAATTGTTATAGCCATTTAAAAAAAAATATAACCATTTTTTATTGTTAATATATAATAATTACTTAATAAAATAAAATATTTAATATACTTAAATTTATTGAAAAAATTTATAATTTATTAACTAAACTAATCTATAATATTACAAGTTCTTTTACATTATTAATATCTAATAGAAATAAAGTAAAATTCAATATTATATATCTAATAATCATTATTAATAAATATAATTTATATTATAAATTACATTTATATAATAAAAATAAATCTATTTTACTTTTTTCAATTTCTTTAAATTTATTTTATTTTAATT
 68       TTAATATTTATTAAAAATAAATTATGAAAATAATTAAATATCTTTAATAATCTTTAATTATAAATCATTCTTAAAATACTAATTTAAATAATTATATTTAATTATAATATTTAAATAAACTATATAGAATAATAATAATATAAAATTATAAAAATAAACTTAAATATTAAAAAAAAATATTATCAATTAATAAATAATATTTAATTGTTATAGCCATTTAAAAAAAAATATAACCATTTTTTATTGTTAATATATAATAATTACTTAATAAAATAAAATATTTAATATACCTAAATTTATTGAAAAAATTTATAATTTATTAACAAAACTAATCTATAATATTACAAGTTCTTTTACATTATTAATATCTAATAGAAATAAAGTAAAATTCAATATTATATATCTAATAATCATTATTAATAAATATAATTTATATTATAAATTACATTTATATAATAAAAATAAATCTATTTTACTTTTTTCAATTTCTTTAAATTTATTTTATTTTAATT
 69       TTAATATTTATTAAAAATAAATTATGAAAATAATTAAATATCTTTAATGATCTTTAATTATAAATCATTCTTAAAATACTAATTTAAATAATTATATTTAATTATAATATTTAAATAAACTATATAGAATAATAATAATATAAAATTATAAAAATAAACTTAAATATTAAAAAAAGATATTATCAATTAATAAACAATATTTAATTGTTATAGCCATTTAAAAAAAAATATAACCATTTTTTATTGTTAATATATAATAATTACTTAATAAAATAAAATATTTAATATACCTAAATTTATTGAAAAAATCTATAATTTATTAACTAAACTAATCTATAATATTACAAGTTCTTTTACATTATTAATATCTAATAGAAATAAAGTAAAATTCAATATTATATATCTAATAATCATTATTAATAAATATAATTTATATTATAAATTACATTTATATAATAAAAATAAATCTATTTTACTTTTTTCAATTTCTTTAAATTTATTTTATTTTAATT
 70       TTAATATTTATTAAAAATAAATTATGAAAATAATTAAATATCTTTAATGATCTTTAATTATAAATCATTCTTAAAATACTAATTTAAATAATTATATTTAATTATAATATTTAAATAAACTATATAGAATAATAATAATATAAAATTATAAAAATAAACTTAAATATTAAAAAAAAATATTATCAATTAATAAATAATATTTAATTGTTATAGCCATTTAAAAAAAAATATAACCATTTTTTATTGTTAATATATAATAATTACTTAATAAAATAAAATATTTAATATACCTAAATTTATTGAAAAAATTTATAATTTATTAACTAAACTAATCTATAATATTACAAGTTCTTTTACATTATTAATATCTAATAGATATAAAGTAAAATTCAATATTATATATCTAATAATCATTATTAATAAATATAATTTATATTATAAATTACATTTATATAATAAAAATAAATCTATTTTACTTTTTTCAATTTCTTTAAATTTATTTTATTTTAATT
 71       TTAATATTTATTAAAAATAAATTATGAAAATAATTAAATATCTTTAATGATCTTTAATTATAAATCATTCTTAAAATACTAATTTAAATAATTATATTTAATTATAATATTTAAATAAACTATATAGAATAATAATAATATAAAATTATAAAAATAAACTTAAATATTAAAAAAAAATATTATCAATTAATAAATAATACTTAATTGTTATAGCCATTTAAAAAAAAATATAACCATTTTTTATTGTTAATATATAATAATTACTTAATAAAATAAAATATTTAATATACCTAAATTTATTGAAAAAATTTATAATTTATTAACTAAACTAATCTATAATATTACAAGTTCTTTTACATTATTAATATCTAATAGATATAAAGTAAAATTCAATATTATATATCTAATAATCATTATTAATAAATATAATTTATATTATAAATTACATTTATATAATAAAAATAAATCTATTTTACTTTTTTCAATTTCTTTAAATTTATTTTATTTTAATT
 72       TTAATATTCATTAAAAATAAATTATGAAAATAATTAAATATCTTTAATAATCTTTAATTATAAATCATTCTTAAAATACTAATTTAAATAATTATATTTAATTATAATATTTAAATAAACTATATAGAATAATAATAATATAAAATTATAAAAATAAACTTAAATATTAAAAAAAAATATTATCAATTAATAAATAATATTTAATTGTTATAGCCATTTAAAAAAAAATATAACCATTTTTTATTGTTAATATATAATAATTACTTAATAAAATAAAATATTTAATATACCTAAATTTATTGAAAAAATTTATAATTTATTAACTAAACTAATCTATAATATTACAAGTTCTTTTACATTATTAATATCTAATAGAAATAAAATAAAATTCAATATTATATATCTAATAATCATTATTAATAAATATAATTTATATTATAAATTACATTTATATAATAAAAATAAATCTATTTTACTTTTTTCAATTTCTTTAAATTTATTTTATTTTAATT
 73       TTAATATTTATTAAAAATAAATTATGAAAATAATTAAATATCTTTAATAATCTTTAGTTATAAATCATTCTTAAAATACTAATTTAAATAATTATATTTAATTGTAATATTTAAATAAACTATATAGAACAATAATAATATAAAATTATAAAAATAAACTTAAATATTAAAAAAAAATATTATCAATTAATAAATAATGTTTAATTGTTATAGCCATTTAAAAAAAAATATAACCATTTTTTATTGTTAATATATAATAACTACTTAATAAAATAAAATATTTAATATACCTAAATTTATTGAAAAAATTTATAATTTATTAACTAAACTAATCTATAATATTACAAATTCTTTTACATTATCAATATCTAATAGAAATAAAATAAAATTCAATATTATATATCTAATAATCATTATTAATAAATATAATTTATATTATAAATTACGTTTATGTAATAAAAATAAATCTATTTTACTTTTTTCAATTTCTTTAAATTTATTTTATTTTAATT
 74       TTAATATTTATTAAAAATAAATTATGAAAATAATTAAATATCTTTAATAATCTTTAATTATAAATCATTCTTAAAATACTAATTTAAATAATTATATTTAATTATAATATTTAAATAAACTATATAGAATAATAATAATATAAAATTATAAAAATAAACTTAAATATTAAAAAAAAATATTATCAATTAATAAATAATGTTTAATTGTTATAGTCATTTAAAAAAAAATATAACCATTTTTTATTGTTAATATATAATAATTACTTAATAAAATAAAATATTTAATATACCTAAATTTATTGAAAAAATTTATAATTTATTAACTAAACTAATCTATAATATTACAAGTTCTTTTACATTATTAATATCTAATAGAAATAAAATAAAATTCAATATTATATATCTAATAATCATTATTAATAAATATAATTTATATTATAAATTACATTTATATAATAAAAATAAATCTATTTTACTTTTTTCAATTTCTTTAAATTTATTTTATTTTAATT
 75       TTAATATTTATTAAAAATAAATTATGAAAATAATTAAATATCTTTAATAATCTTTAATTATAAATCATTCTTAAAATACTAATTTAAATAATTATATTTAATTATAATATTTAAATAAACTATATAGAATAATAATAATATAAAATTATAAAAATAAACTTAAATATTAAAAAAAAATATTATCAAATAATAAATAATGTTTAATTGTTATAGCCATTTAAAAAAAAATATAACCATTTTTTATTGTTAATATATAATAATTACTTAATAAAATAAAATATTTAATATACCTAAATTTATTGAAAAAATTTATAATTTATTAACTAAACTAATCTATAATATTACAAGTTCTTTTACATTATTAATATCTAATAGAAATAAAATAAAATTCAATATTATATATCTAATAATCATTATTAATAAATATAATTTATATTATAAATTACATTTATATAATAAAAATAAATCTATTTTACTTTTTTCAATTTCTTTAAATTTATTTTATTTTAATT
 76       TTAATATTTATTAAAAATAAATTATGAAAATAATTAAATATCTTTAATAATCTTTAATTATAAATCATTCTTAAAATACTAATTTAAATAATTATATTTAATTATAATATTTAAATAAACTATATAGAATAATAATAATATAAAATTATAAAAATAAACTTAAATATTAAGAAAAAATATTATCAATTAATAAATAATGTTTAATTGTTATAGCCATTTAAAAAAAAATATAACCATTTTTTATTGTTAATATATAATAATTACTTAATAAAATAAAATATTTAATATACCTAAATTTATTGAAAAAATTTATAATTTATTAACTAAACTAATCTATAATATTACAAGTTCTTTTACATTATTAATATCTAATAGAAATAAAATAAAATTCAATATTATATATCTAATAATCATTATTAATAAATATAATTTATATTATAAATTACATTTATATAATAAAAATAAGTCTATTTTACTTTTTTCAATTTCTTTAAATTTATTTTATTTTAATT
 77       TTAATATTTATTAAAAATAAATTATGAAAATAATTAAATATCTTTAATAATCTTTAATTATAAATCATTCTTAAAATACTAATTTAAATAATTATATTTAATTATAATATTTAAATAAACTATATAGAATAATAATAATATAAAATTGTAAAAATAAACTTAAATATTAAGAAAAAATATTATCAATTAATAAATAATGTTTAATTGTTATAGCCATTTAAAAAAAAATATAACCATTTTTTATTGTTAATATATAATAATTACTTAATAAAATAAAATATTTAATATACCTAAATTTATTGAAAAAATTTATAATTTATTAACTAAACTAATCTATAATATTACAAGTTCTTTTACATTATTAATATCTAATAGAAATAAAATAAAATTCAATATTATATATCTAATAATCATTATTAATAAATATAATTTATATTATAAATTACATTTATATAATAAAAATAAATCTATTTTACTTTTTTCAATTTCTTTAAATTTATTTTATTTTAATT
 78       TTAATATTTATTAAAAATAAATTATGAAAATAATTAAATATCTTTAATAATCTTTAATTATAAATCATTCTTAAAATACTAATTTAAATAATTATATTTAATTATAATATTTAAATAAACTATATAGAATAATAATAATATAAAATTGTAAAAATAAACTTAAATATTAAGAAAAAATATTATCAATTAATAAATAATGTTTAATTGTTATAGCCATTTAAAAAAAAATATAACCATTTTTTATTGTTAATATATAATAATTACTTAATAAAATAAAATATTTAATATACCTAAATTTATTGAAAAAATTTATAATTTATTAACTAAACTAAGCTATAATATTACAAGTTCTTTTACATTATTAATATCTAATAGAAATAAAATAAAATTCAATATTATATATCTAATAATCATTATTAATAAATATAATTTATATTATAAATTACATTTATATAATAAAAATAAATCTATTTTACTTTTTTCAATTTCTTTAAATTTATTTTATTTTAATT
 79       TTAATATTTATTAAAAATAAATTATGAAAATAATTAAATATCTTTAATAATCTTTAATTATAAATCATTCTTAAAATACTAATTTAAATAATTATATTTAATTATAATATTTAAATAAACTATATAGAATAATAATAATATAAAATTATAAAAATAAACTTAAATATTAAAAAAAAATATTATCAATTAATAAATAATATTTAATTGTTATAGCCATTTAAAAAAAAATATAACCATTTTTTATTGTTAATATATAATAATTACTTAATAAAATAAAATATTTAATATACCTAAATTTATTGAAAAAATTTATAATTTATTAACTAAACTAATCTATAATATTACAAGTTCTTTTACATTATTAGTATCTAATAGAAATAAAATAAAATTCAATATTATATATCTAATAATCATTATTAATAAATATAATTTATATTATAAATTACATTTATATAATAAAAATAAATCTATTTTACTTTTTTTAATTTCTTTAAATTTATTTTATTTTAATT
 80       TTAATATTTATTAAAAATAAATTATGAAAATAATTAAATATCTTTAATAATCTTTAATTATAAATCATTCTTAAAATACTAATTTAAATAATTATATTTAATTATAATATTTAAATAAACTATATAGAATAATAATAATATAAAATTATAAAAATAAACTTAAATATTAAAAAAAAATATTATCAATTAGTAAATAATATTTAATTGTTATAGCCATTTAAAAAAAAATATAACCATTTTTTATTGTTAATATATAATAATTACTTAATAAAATAAAATATTTAATATACCTAAATTTATTGAAAAAATTGATAATTTATTAACTAAACTAATCTATAATATTACAAGTTCTTTTACATTATTAGTATCTAATAGAAATAAAATAAAATTCAATATTATATATCTAATAATCATTATTAATAAATATAATTTATATTATAAATTACATTTATATAATAAAAATAAATCTATTTTACTTTTTTTAATTTCTTTAAATTTATTTTATTTTAATT
 81       TTAATATTTATTAAAAATAAATTATGAAAATAATTAAATACCTTTAATAATCTTTAATTATAAATCATTCTTAAAATACTAATTTAAATAATTATATTTAATTATAATATTTAAATAAACTATATAGAATAATAATAATATAAAATTATAAAAATAAACTTAAATATTAAAAAAAAATATTATCAATTAATAAATAATATTTAATTGTTATAGCCATTTAAAAAAAAATATAACCATTTTTTATTGTTAATATATAATAATTACTTAATAAAATAAAATATTTAATATACCTAAATTTATTGAAAAAATTTATAATTTATTAACTAAACTAATCTATAATATTACAAGTTCTTTTACATTATTAGTATCTAATAGAAATAAAATAAAATTCAATATTATATATCTAATAATCATTATTAATAAATATAATTTATATTATAAATTACATTTATATAATAAAAATAAATCTATTTTACTTTTTTTAATTTCTTTAAATTTATTTTATTTTAATT
 82       TTAATATTTATTAAAAATAAATTATGAAAATAATTAAATACCTTTAATAATCTTTAATTATAAATCATTCTTAAAATACTAATTTAAATAATTATATTTAATTATAATATTTAAATAAACTATATAGAATAATAATAATATAAAATTATAAAAATAAACTTAAATATTAAAAAAAAATATTATCAATTAATAAATAATATTTAATTGTTATAGCCATTTAAAAAAAAATATAACCATTTTTTATTGTTAATATATAATAATTACTTAATAAAATAAAATATTTAATATACCTAAATTTATTGAAAAAATTTATAATTTATTAACTAAACTAATCTATAATATTACAAGTTCTTTTACATTATTAGTATCTAATAGAAATAAAATAAAATTCAATATTATATATCTAATAATCATTATTAATAAATATAATTTATATTATAAATTACATTTATATAATAAAAATAAATCTATTTTACTTTTTTTAGTTTCTTTAAATTTATTTTATTTTAATT
 83       TTAATATTTATTAAAAATAAATTATGAAAATAATTAAATATCTTTAATAATCTTTAATTATAAATCATTCTTAAAATACTAATTTAAATAATTATATTTAATTATAATATTTAAATAAACTATATAGAATAATAATAATATAAAATTATAAAAATAAACTTAAATATTAAAAAAAAATATTATCAATTAATAAATAATATTTAATTGTTATAGCCATTTAAAAAAAAATATAACCATTTTTTATTGTTAATATATAATAATTACTTAATAAAACAAAATAGTTAATATACCTAAATTTATTGAAAAAATTTATAATTTATTAACTAAACTAATCTATAATATTACAAGTTCTTTTACATTATTAGTATCTAATAGAAATAAAATAAAATTCAATATTATATATCTAATAATCATTATTAATAAATATAATTTATATTATAAATTACATTTATATAATAAAAATAAATCTATTTTACTTTTTTTAATTTCTTTAAATTTATTTTATTTTAATT
 84       TTAATATTTATTAAAAATAAATTATGAAAATAATTAAATATCTTTAATAATCTTTAATTATAAATCATTCTTAAAATACTAATTTAAATAATTATATTTAATTATAATATTTAAATAAACTATATAGAATAATAATAATATAAAATTATAAAAATAAACTTAAATATTAAAAAAAAATATTATCAATTAATAAATAATATTTAATTGTCATAGCCATTTAAAAAAAAATATAACCATTTTTTATTGTTAATATATAATAATTACTTAATAAAATAAAATATTTAATATACCTAAATTTATTGAAAAAATTTATAATTTATTAACTAAACTAATCTATAATATTACAAGTTCTTTTACATTATTAGTATCTAATAGAAATAAAATAAAATTCAATATTATATATCTAATAATCATTATTAATAAATATAATTTATATTATAAATTACATTTATATAATAAAAATAAATCTATTTTACTTTTTTTAATTTCTTTAAATTTATTTTATTTTAATT
 85       TTAATATTTATTAAAAATAAATTATGAAAATAATTAAATATCTTTAATAATCTTTAATTATAAATCATTCTTAAAATACTAATTTAAATAATTATATTTAATTATAATATTTAAATAAACTATATAGAATAATGATAATATAAAATTATAAAAATAAACTTAAATATTAAAAAAAAATATTATCAATTAATAAATAATATTTAATTGTCATAGCCATTTAAAAAAAAATATAACCATTTTTTATTGTTAATATATAATAATTACTTAATAAAATAAAATATTTAATATACCTAAATTTATTGAAAAAATTTATAATTTATTAACTAAACTAATCTATAATATTACAAGTTCTTTTACATTATTAGTATCTAATAGAAATAAAATAAAATTCAATATTATATATCTAATAATCATTATTAATAAATATAATTTATATTATAAATTACATTTATATAATAAAAATAAATCTATTTTACTTTTTTTAATTTCTTTAAATTTATTTTATTTTAATT
 86       TTAATATTTATTAAAAATAAATTATGAAAATAATTAAATATCTTTAATAATCTTTAATTATAAATCATTCTTAAAATACTAATTTAAATAATTATATTTAATTATAATATTTAAATAAACTATATAGAATAATAATAATATAAAATTATAAAAATAAACTTAAATATTAAAAAAAAATATTATCAATTAATAAATAATATTTAATTGTCATAGCCATTTAAAAAAAAATATAACCATTTTTTATTGTTAATATATAATAATTACTTAATAAAATAAAATATTTAATATACCTAAATTTATTGAAAAAATTTATAATTTATTAACTAAACTAATCTATAATATTACAAGTTCTTTTACATTATTAGTATCTAATAGAAATAAAATAAAATTCAATATTATATATCTAATAATCATTATTAATAAATATAATTTATATTATAAATTACATTTATATAATAAAAATAAATCTATTTTACTTTTTTTAATTTCTTTAAATTTATTTTATCTTAATT
 87       TTAATATTTATTAAAAATAAATTATGAAAATAATTAAATATCTTTAATAATCTTTAATTATAAATCATTCTTAAAATACTAATTTAAATAATTATATTTAATTATAATATTTAAATAAACTATATAGAATAATAATAATATAAAATTATAAAAATAAACTTAAATATTAAAAAAAAATATTATCAATTAATAAATGATATTTAATTGTCATAGCCATTTAAAAAAAAATATAACCATTTTTTATTGTTAATATATAATAATTACTTAATAAAATAAAATATTTAATATACCTAAATTTATTGAAAAAATTTATAATTTATTAACTAAACTAATCTATAATATTACAAGTTCTTTTACATTATTAGTATCTAATAGAAATAAAATAAAATTCAATATTATATATCTAATAATCATTATTAATAAATATAATTTATATTATAAATTACATTTATATAATAAAAATAAATCTATTTTACTTTTTTTAATTTCTTTAAATTTATTTTATTTTAATT
 88       TTAATATTTATTAAAAATAAATTATGAAAATAATTAAATATCTTTAATAATCTTTAATTATAAATCATTCTTAAAATATTAATTTAAATAATTATATTTAATTATAATATTTAAATAAACTATATAGAATAATAATAATGTAAAATTATAAAAATAAACTTAAATATTAAAAAAAAATATTATCAATTAATAAATAATATTTAATTGTCATAGCCATTTAAAAAAAAATATAACCATTTTTTATTGTTAATATATAATAATTACTTAATAAAATAAAATATTTAATATACCTAAATTTATTGAAAAAATTTATAATTTATTAACTAAACTAATCTATAATATTACAAGTTCTTTTACATTATTAGTATCTAATAGAAATAAAATAAAATTCAATATTATATATCTAATAATCATTATTAATAAATATAATTTATATTATAAATTACATTTATATAATAAAAATAAATCTATTTTACTTTTTTTAATTTCTTTAAATTTATTTTATTTTAATT
 89       TTAATATTTATTAAAAATAAATTATGAAAATAATTAAATATCTTTAATAATCTTTAATTATAAATCATTCTTAAAATACTAATTTAAATAATTATATTTAATTATAATATTTAAATAAACTATATAGAATAATAATAATATAAAATTATAAAAATAAACTTAAATATCAAAAAAAAATATTATCAATTAATAAATAATATTTAATTGTCATAGCCATTTAAAAAAAAATATAACCATTTTTTATTGTTAATATATAATAATTACTTAATAAAATAAAATATTTAATATACCTAAATTTATTGAAAAAATTTATAATTTATTAACTAAACTAATCTATAATATTACAAGTTCTTTTACATTATTAGTATCTAATAGAAATAAAATAAAATTCAATATTATATATCTAATAATCATTATTAATAAATATAATTTATATTATAAATTACATTTATATAATAAAAATAAATCTATTTTACTTTTTTTAATTTCTTTAAATTTATTTTATTTTAATT
 90       TTAATATTTATTAAAAATAAATTATGAAAATAATTAAATATCTTTAATAATCTTTAATTATAAATCATTCTTAAAATACTAATTTAAATAATTATATTTAATTATAATGTTTAAATAAACTATATAGAATAATAATAATATAAAATTATAAAAATAAACTTAAATATCAAAAAAAAATATTATCAATTAATAAATAATATTTAATTGTCATAGCCATTTAAAAAAAAATATAACCATTTTTTATTGTTAATATATAATAATTACTTAATAAAATAAAATATTTAATATACCTAAATTTATTGAAAAAATTTATAATTTATTAACTAAACTAATCTATAATATTACAAGTTCTTTTACATTATTAGTATCTAATAGAAATAAAATAAAATTCAATATTATATATCTAATAATCATTGTTAATAAATATAATTTATATTATAAATTACATTTATACAATAAAAATAAATCTATTTTACTTTTTTTAATTTCTTTAAATTTATTTTATTTTAATT
 91       TTAATATTTATTAAAAATAAATTATGAAAATAATTAAATATCTTTAATAATCTTTAATTATAAATCATTCTTAAAATACTAATTTAAATAATTATATTTAATTATAATATTTAAATAAACTATATAGAATAATAATAATATAAAATTATAAAAATAAACTTAAATATTAAAAAAAAATATTATCAATTAATAAATAATATTTAATTGTTATAGCCATTTAAAAAAAAATATAACCATTTTTTATTGTTAATATATAATAATAACTTAATAAAATAAAATATTTAATATACCTAAATTTATTGAAAAAATTTATAATTTATTAACTAAACTAATCTATAATATTACAAGTTCTTTTACATTATTAATATCTAATAGAAATAAAATAAAATTCAATATTATATATCTAATAATCATTATTAATAAATATAATTTATATTATAAATTACATTTATATAATAAAAATAAATCTATTTTACTTTTTTTAATTTCTTTAAATTTATTTTATTTTAATT
 92       TTAATATTTATTAAAAATAAATTATGAAAATAATTAAATATCTTTAATAATCTTTAATTATAAATCATTCTTAAAATACTAATTTAAATAATTATATTTAATGATAATATTTAAATAAACTATATAGAATAATAATAATATAAAATTATAAAAATAAACTTAAATATTAAAAAAAAATATTATCAATTAATAAATAATATTTAATTGTTATAGCCATTTAAAAAAAAATATAACCACTTTTTATTGTTAATATATAATAATAACTTAATAAAATAAAATATTTAATATACCTAAATTTATTGAAAAAATTTATAATTTATTAACTAAACTAATCTATAATATTACAAGTTCTTTTACATTATTAATATCTAATAGAAATAAAATAAAATTCAATACTATATATCTAATAATCATTATTAATAAATATAATTTATATTATAAATTACATTTATATAATAAAAATAAATCTATTTTACTTTTTTTAATTTCTTTAAATTTATTTTATTTTAATT
 93       TTAATATTTATTAAAAATAAATTATGAAAATAATTAAATATCTTTAATAATCTTTAATTATAAATCATTCTTAAAATACTAATTTAAATAATTATATTTAATTATAATATTTAAATAAACTATATAGAATAATAATAATATAAAATTATAAAAATAAACTTAAATATTAAAAAAAAATATTATCAATTAATAAATAATATTTAATTGTTATAGCCATTTAAAAAAAAATATAACCATTTTTTATTGTTAATATATAATAATAACTTAATAAAATAAAATATTTAATATACCTAAATTTATTGAAAAAATTTATAATTTATTAACTAAACTAATCTATAATATTACAAGTTCTTTTACATTATTAATATTTAATAGAAATAAAATAAAATTCAATATTATATATCTAATAATCATTATTAATAAATATAATTTATATTATAAATTACATTTATATAATAAAAATAAATCTATTTTACTTTTTTTAATTTCTTTAAATTTATTTTATTTTAATT
 94       TTAATATTTATTAAAAATAAATTATGAAAATAATTAAATATCTTTAATAATCTTTAACTATAAATCATTCTTAAAATACTAATTTAAATAATTATATTTAATTATAATATTTAAATAAACTATATAGAATAATAATAATATAAAATTATAAAAATAAACCTAAATATTAAAAAAAAATATTATCAATTAATAAATAATATTTAATTGTTATAGCCATTTAAAAAAAAATATAACCATTTTTTATTGTTAATATATAATAATAACTTAATAAAATAAAATATTTAATATACCTAAATTTATTGAAAAAATTTATAATTTATTAACTAAACTAATCTATAATATTACAAGTTCTTTTACATTATTAATATTTAATAGAAATAAAATAAAATTCAATATTATATATCTAATAATCATTATTAATAAATATAATTTATATTATAAATTACATTTATATAATAAAAATAAATCTATTTTACTTTTTTTAATTTCTTTAAATTTATTTTATTTTAATT
 95       TTAATATTTATTAAAAATAAATTATGAAAATAATTAAATATCTTTAATAATCTTTAGTTATAAATCATTCTTAAAATACTAATTTAAATAATTATATTTAATTATAATATTTAAATAAACTATATAGAATAATAATAATATAAAATTATAAAAATAAACTTAAATATTAAAAAAAAATATTATCAATTAATAAATAATATTTAATTGTTATAGCCATTTAAAAAAAAATATAACCATTTTTTATTGTTAATATATAATAATAACTTAATAAAATAAAATATTTAATATACCTAAATTTATTGAAAAAATTTATAATTTATTAACTAAACTAATCTATAATATTACAAGTTCTTTTACATTATTAATATCTAATAGAAATAAAATAAAATTCAATATTATATATCTAATAATCATTATTAATAAATATAATTTATATTATAAATTACATTTATATAATAAAAATAAATCTATTTTACTTTTTTTAATTTCTTTAAATTTATTTTATTTTAATT
 96       TTAATATTTATTAAAAATAAATTATGAAAATAATTAAATATCTTTAATAATCTTTAGTTATAGATCATTCTTAAAATACTAATTTAAATAATTATATTTAATTATAATATTTAAATAAACTATATAGAATAATAATAATATAAAATTATAAAAATAAACTTAAATATTAAAAAAAAATATTATCAATTAATAAATAATATTTAATTGTTATAGCCATTTAAAAAAAAATATAACCATTTTTTATTGTTAATATATAATAATAACTTAATAAAATAAGATATTTAATATACCTAAATTTATTGAAAAAATTTATAATTTATTAACTAAACTAATCTATAATATTACAAGTTCTTTTACATTATTAATATCTGATAGAAATAAAATAAAATTCAATATTATATATCTAATAATCATTATTAATAAATATAATTTATATTATAAATTACATTTATATAATAAAAATAAATCTATTTTACTTTTTTTAATTTCTTTAAATTTATTTTATTTTAATT
 97       TTAATATTTATTAAAAATAAATTATGAAAATAATTAAATATCTTTAATAATCTTTAGTTATAAATCATTCTTAAAATACTAATTTAAATAATTATATTTAATTATAATATTTAAATAAACTATATAGAATAATAATAATATAGAATTATAAAAATAAACTTAAATATTAAAAAAAAATATTATCAATTAATAAATAATATTTAATTGTTATAGCCATTTAAAAAAAAATATAACCATTTTTTATTGTTAATATATAATAATAACTTAATAAAATAAAATATTTAATATACCTAAATTTATTGAAAAAATTTATAATTTATTAACTAAACTAATCTATAATATTACAAGTTCTTTTACATTATTAATATCTAATAGAAATAAAATAAAATTCAATATTATATATCTAATAATCATTATTAATAAATATAATTTATATTATAAATTACATTTATATAATAAAAATAAATCTATTTTACTTTTTTTAATTTCTTTAAATTTATTTTATTTTAATT
 98       TTAATATTTATTAAAAATAAATTATGAAAATAATTAAATATCTTTAATAATCTTTAGTTATAAATCATTCTTAAAATACTAATTTAAATAATTATATTTAATTATAATATTTAAATAAACTATATAGAATAATAATAATATAAAATTATAAAAATAAACTTAAATATTAAAAAAAAATATTATCAATTAATAAATAATATTTAATTGTTATAGCCATTTAAAAAAAAATATAACCATTTTTTATTGTTAATATATAATAATAACTTAATAAAATAAAATATTTAATATACCTAAATTTATTGAAAAAATTTATAATTTATTAACTAAACTAATTTATAATATTACAAGTTCTTTTACATTATTAATATCTAATCGAAATAAAATAAAATTCAATATTATATATCTAATAATCATTATTAATAAATATAATTTATATTATAAATTACATTTATATAATAAAAATAAATCTATTTTACTTTTTTTAATTTCTTTAAATTTATTTTATTTTAATT
 99       TTAATATTTATTAAAAATAAATTATGAAAATAATTAAATATCTTTAATAATCTTTAATTATAAATCATTCTTAAAATACTAATTTAAATAATTATATTTAATTATAATATTTAAATAAACTATATAGAATAATAATAATATAAAATTATAAAAATAAACTTAAATATTAAAAAAAAATATTATCAATTAATAAATAATATTTAATTGTTATAGCCATTTAAAAAAAAATATAACCATTTTTTATTGTTAATATATAATAATTACTTAATAAAATAAAATATTTAATATACCTAAATTTATTGAAAAAATTTATAATTTATTAACTAAACTAATCTATAATATTACAAGTTCTTTTACATTATTAATATCTAATAGAAATAAAGTAAAATTCAATATTATATATCTAATAATCATTATTAATAAATATAATTTATATTATAAATTACATTTATATAATAAAAATAAATCTATTTTACTTTTTTTAATTTCTTTAAATTTATTTTATTTTAATT
100       TTAATATTTATTAAAAATAAATTATGAAAATAATTAAATATCTTTAATAATCTTTAATTATAAATCATTCTTAAAATACTAATTTAAATAATTATATTTAATTATAATATTTAAATAAACTATATAGAATAATAATAATATAAAATTATAAAAATAAACTTAAATATTAAAAAAAAATATTATCAATTAATAAATAATATTTAATTGCTATAGCCATTTAAAAAAAAATATAACCATTTTTTATTGTTAATATATAATAATTACTTAATAAAATAAAATATTTAATATACCTAAATTTATTGAAAAAATTTATAATTTATTAACTAAACTAATCTATAATATTACAAGTTCTTTTACATTATTAATATCTAATAGAAATAAAGTAAAATTCAATATTATATATCTAATAATCATTATTAATAAATATAATTTATATTATAAATTACATTTATATAATAAAAATAAATCTATTTTACTTTTTTTAATTTCTTTAAATTTATTTTATTTTAATT
101       TTAATATTTATTAAAAATAAATTATGAAAATAATTAGATATCTTTAATAATCTTTAATTATAAATCATTCTTAAAATACTAATTTAAATAATTATATTTAATTATAATATTTAAATAAACTATATAGAATAATAATAATATAAAATTATAAAAATAAACTTAAATATTAAAAAAAAATATTATCAATTAATAAATAATATTTAATTGTTATAGCCATTTAAAAAAAAATATAACCATTTTTTATTGTTAATATATAATAATTACTTAATAAAATAAAATATTTAATATACCTAAATTTATTGAAAAAATTTATAATTTATTAACTAAACTAATCTATAATATTACAAGTTCTTTTACATTATTAATATCTAATAGAAATAAAGTAAAATTCAATATTATATATCTAATAATCATTATTAATAAATATAATTTATATTATAAATTACATTTATATAATAAAAATAAATCTATTTTACTTTTTTTAATTTCTTTAAATTTATTTTATTTTAATT
102       TTAATATTTATTAAAAATAAATTATGAAAATAATTAAATATCTTTAATAATCTTTAATTATAAATCATTCTTAAAATACTAATTTAAATAATTATATTTAATTATAATATTTAAATAAACTATATAGAATAATAATAATATAAAATTATAAAAATAAACTTAAATATTAAAAAAAAATATTATCAATTAATAAATAATATTTAATTGTTACAGCCATTTAAAAAAAAATATAACCATTTTTTATTGTTAATATATAATAATTACTTAATAAAATAAAATATTTAATATACCTAAATTTATTGAAAAAATTTATAATTTATTAACTAAACTAATCTATAATATTACAAGTTCTTTTACATTATTAATATCTAATAGAAATAAAGTAAAATTCAATATTATATATCTAATAATCATTATTAATAAATATAATTTATATTATAAATTACATTTATATAATAAAAATAAATCTATTTTACTTTTTTTAATTTCTTTAAATTTATTTTATTTTAATT
103       TTAATATTTATTAAAAATAAATTATGAAAATAATTAAATATCTTTAATAATCTTTAATTATAAATCATTCTTAAAATACTAATTTAAATAATTATATTTAATTATAATATTTAAATAAACTATATAGAATAATAATAATATAAAATTATAAAAATAAACTTAAATATTAAAAAAAAATATTATCAATTAATAAATAATATTTAATTGTTATAGCCATTTAAAAAAAAATATGACCATTTTTTATTGTTAATATATAATAATTACTTAATAAAATAAAATATTTAATATACCTAAATTTATTGAAAAAATTTATAATTTATTAACTAAACTAATCTATAATATTACAAGTTCTTTTACATTATTAATATCTAATAGAAATAAAGTAAAATTCAATATTATATATCTAATAATCATTATTAATAAATATAATTTATATTATAAATTACATTTATATAATAAAAATAAATCTATTTTACTTTTTTTAATTTCTTTAAATTTATTTTATTTTAATT
104       TTAATATTTATTAAAAATAAATTATGAAAATAATTAAATATCTTTAATAATCTTTAATTATAAATCATTCTTAAAATACTAATTTAAATAATTGTATTTAATCATAATATTTAAATAAACTATATAGAATAATAATAATATAAAATTATAAAAATATACTTAAATATTAAAAAAAAATATTATCAATTAATAAATAATATTTAATTGTTATAGCCATTTAAAAAAAAATATAACCATTTTTTATTGTTAATATATAATAATTACTTAATAAAATAAAATATTTAATATACCTAAATTTATTGAAAAAATTTATAATTTATTAACTAAACTAATCTATAATATTACAAGTTCTTTTACATTATTAATATCTAATAGAAATAAAGTAAAATTCAATATTATATATCTAATAATCATTATTAATAAATATAATTTATATTATAAATTACATTTATATAATAAAAATAAATCTATTTTACTTTTTTTAATTTCTTTAAATTTATTTTATTTTAATT
105       TTAATATTTATTAAAAATAAATTATGAAAATAATTAAATATCTTTAATAATCTTTAATTATAAATCATTCTTAAAATACTAATTTAAATAATTATATTTAATTATAATATTTAAATAAACTATATAGAATAATAATAATATAAAATTATAAAAATATACTTAAATATTAAAAAAAAATATTATCAATTAATAAATAATATTTAATTGTTATAGCCATTTAAAAAAAAATATAACCATTTTTTATTGTTAATATATAATAATTACTTAATAAAATAGAATATTTAATATACCTAAATTTATTGAAAAAATTTATAATTTATTAACTAAACTAATCTATAATATTACAAGTTCTTTTACATTATTAATATCTAATAGAAATAAAGTAAAATTCAATATTATATATCTAATAATCATTATTAACAAATATAATTTATATTATAAATTACATTTATATAATAAAAATAAATCTATTTTACTTTTTTTAATTTCTTTAAATTTATTTTATTTTAATT
106       TTAATATTTATTAAAAATAAATTATGAAAATAATTAAATATCTCTAATAATCTTTAATTATAAATCATTCTTAAAATACTAATTTAAATAATTATATTTAATTATAATATTTAAATAAACTATATAGAATAATAATAATATAAAATTATAAAAATAAACTTAAATATTAAAAAAAAATATTATCAATTAATAAATAATATTTAATTGTTATAGCCATTTAAAAAAAAATATAACCATTTTTTATTGTTAATATATAATAATTACTTAATAAAATAAAATATTTAATATACCTAAATTTATTGAAAAAATTTATAATTTATTAACTAAACTAATCTATAATATTACAAGTTCTTTTACATTATTAATATCTAATAGAAATAAAGTAAAATTCAATATTATATATCTAATAATCATTATTAATAAATATAATTTATATTATAAATTACATTTATATAATAAAAATAAATCTATTTTACTTTTTTTAATTTCTTTAAATTTATTTTATTTTAATT
107       TTAATATTTATTAAAAATAAATTATGAAAATAATTAAATATCTCTAATAATCTTTAATTATAAATTATTCTTAAAATACTAATTTAAATAATTATATTTAATTATAATATTTAAATAAACTATATAGAATAATAATAATATAAAATTATAAAAATAAACTCAAATATTAAAAAAAAATATTATCAATTAATAAATAATATTTAATTGTTATAGCCATTTAAAAAAAAATATAACCATTTTTTATTGTTAATATATAATAATTACTTAATAAAATAAAATATTTAATACACCTAAATTAATTGAAAAAATTTATAATTTATTAACTAAACTAATCTATAATATTACAAGTTCTTTTACATTATTAATATCTAATAGAAATAAAGTAAAATTCAATATTATATTTCTAATAATCATTATTAATAAATATAATTTATATTATAAATTACATTTATATAATAAAAATAAATCTATTTTACTTTTTTTAATTTCTTTAAATTTATTTTATTTTAATT
108       TTAATATTTATTAAAAATAAATTATGAAAATAATTAAATATCTCTAATAATCTTTAATTATAAATCATTCTTAAAATACTAATTTAAATAATTATATTTAATTATAATATTTAAATAAACTATATAGAATAATAATAATATAAAATTATAAAAATAAACTTAAATATTAAAAATAAATATTATCAATTAATAAATAATATATAATTGTTATAGCCATTTAAAAAAAAATATAACCATTTTTTATTGTTAATATATAATAATTACTTAATAAAATAAAATATTTAATATACCTAAATTTATTGAAAAAATTTATAATTTATTAACTAAACTAATCTATAATATTACAAGTTCTTTTACATTATTAATATCTAATAGAAATAAAGTAAAATTCAATATTATATATCTAATAATCATTATTAATAAATGTGATTTATATTATAAATTACATTTATATAATAAAAATAAATCTATTTTACTTTTTTTAATTTCTTTAAATTTATTTTATTTTAATT
109       TTAATATTTATTAAAAATAAATTATGAAAATAATTAAATATCTCTAATAATCTTTAATTATAAATCATTCTTAAAATACTAATTTAAATAATTATATTTAATTATAATATTTAAATAAACTATGTAGAATAATAATAATATAAAATTATAAAAATAAACTTAAATATTAAAAAAAAATATTATCAATTAATAAATAATATATAATTGTTATAGCCATTTAAAAAAAAATATAACCATTTTTTATTGTTAATATATAATAATTACTTAATAAAATAAAATATTTAATATACCTAAATTTATTGAAAAAATTTATAATTTATTAACTAAACTAATCTATAATATTACAAGTTCTTTTACATTATTAATATCTAATAGAAATAAAGTAAAATTCAATATTATATATCTAATAATCATTATTAATAAATATAATTTATATTATAAATTACATTTATGTAATAAAAATAAATCTATTTTACTTTTTTTAATTTCTTTAAATTTATTTTATTTTAATT
110       TTAATATTTATTAAAAATAAATTATGAAAATAATTAAATATCTTTAATAATCTTTAATTATAAATCATTCTTAAAATACTAATTTAAATAATTATATTTAATTATAATATTTAAATAAACTATATAGAATAATAATAATATAAAATTATAAAAATAAACTTAAATATTAAAAAAAAATATTATCAATTAATAAATAATATTTAATTGTTATAGCCATTTAAGAAAAAATATAACCATTTTTTATTGTTAATATATAATAATTACTTAATAAGATAAAATATTTAATATACCTAAATTTATTGAAAAAATTTCTAATTTATTAACTAAACTAATCTATAATATTACAAGTTCTTTTACATTATAAATATCTAATAGAAATAAAGTAAAATTCAATATTATATATCTAATAATCATTATTAATAAATATAATTTATATTATAAATAACATTTATATAATAAAAATAAATCTATTTTACTTTTTTTAATTTCTTTAAATTTATTTTATTTTAATT
111       TTAATATTTATTAAAAATAAATTATGAAAATAATTAAATATCTTTAATAATCTTTAATTATAAATCATTCTTAAAATACTAATTTAAATAATTATATTTAATTATAATATTTAAACAAACTATATAGAATAATAATAATATAAAATTATAAAAATAAACTTAAATATTAAAAAAAAATATTATCAATTAATAAATAATATTTAATTGTTATAGCCATTTAAAAAAAAATATAACCATTTTTTATTGTTAATATATAATAATTACTTAATAAAATAAAATATTTAATATACCTAAATTTATTGAAAAAATTTATAATTTATTAACTAAACTAATCTATAATATTACAAGTTCTTTTACATTATTAATATCTAATAGAAATAAAGTAAAATTCAATATTATATATCTAATAATCATTATTAATAAATATAATTTATATTATAAATAACATTTATATAATAAAAATAAATCTATTTTACTTTTTTTAATTTCTTTAAATTTATTTTATTTTAATT
112       TTAATATTTATTAAAAATAAATTATGAAAATAATTAAATATCTTTAATAATCTTTAATTATAAATCATTCTTAAAATACTAATTTAAATAATTATATTTAATTATAATATTTAAATAAACTATATAGAATAATAATAATATAAAATTATAAAAATAAACTTAAATATTAAAAAAAAATATTATCAATTAATAAATAATATTTAATTGTTATAGCCATTTAAAAAAAAATATAACCATTTTTTATTGTTAATATATAATAATTACTTAATAAAATAAAACATTTAATATACCTAAATTTATTGAAAAAATTTATAATTTATTAACTAAACTAATCTATAATATTACAAGTTCTTTTACATTATTAATATCTAGTAGAAATAAAGTAAAATTCAATATTATATATCTAATAATCATTATTAATAAATATAATTTATATTATAAATTACATTTATATAATAAAAATAAATCTATTTTACTTTTTTTAATTTCTTTAAATTTATTTTATTTTAATC
113       TTAATATTTATTAAAAATAAATTATGAAAATAATTAAATATCTTTAATAATCTTTAATTATAAATTATTCCTAAAATACTAATTTGAATAATTATATTTAATTACAATATTTAAATAAACTATATAGAATAATAATAATATAAAATTATAAAGATAAACTTAAATATTAAAAAAAAGTATTATCAATTAATAAATGATATTTAATTGTTATAGCCATTTAAAAAAAAATATAACCATTTTTTATTGTTAATAAATAATAATTACTTAATAAAATAAAATACTTAATATACCTAAATTTATTGAAAAAATTTATAATTTATTAACTAAACTAATCTATAATATTACAAGTTCTTTTCCATTATTAATATCTAGTAGAAATAAAGTAAAATTCAATATTATGTATCTAATAATCATTATTAATAAATGTAATTTATATTATAAATTACGTTTATATAATGAAAATAAACCTATTTTACTTTTTTTAATTTCTTTAAATTTATTTTATTTTAATT
114       TTAATATTTATCAAAAATAAATTATGAAAATAATTAAATATCTTTAATAATCTTTAATTATAAATCATTCTTAAAATACTAATTTAAATAATTATATTTAATTATAATATTTAAATAAACTATATAGAATAATAATAATATAAAATTATAAAAATAAACTTAAATATTAAAAAAAAATATTGTCAATTAATAAATAATATTTAATTGTTATAGCCATTTAAAAAAAAATATAACCATTTTTTATTGTTAATATATAATAATTACTTAATAAAATAAAATATTTAATATACCTAAATTTATTGAAAAAATTTATAATTTATTAACTAAACTAATCTATAATATTACAAGTTCTTTTACATTATTAATATCTAGTAAAAATAAAGTAAAATTCAATATTATATATCTAATAATCATTATTAATAAATGTAATTTATATTATAAATTACATTTATATAATAAAAATAAATCTATTTTCCTTTTTTTAATTTCTTTAAATTTATTTTATTTTAATT
115       TTAATATTTATTAAAAATAAATTATGAAAATAATCAAATATCTTTAATAATCTTTAATTAAAAATCATTCTTAAAATACTAATTTAAATAATTATATTTAATTATAATATTTAAATAAACTATATAGAATAATAATAATATAAAATTATAAAAATAAACTTAAATATTAAAAAAAATTATTGTCAATTAATAAATAATATTTAATTGTTATAGCCATTTAAAAAAAAATATAACCATTTTTTATTGTTAATATATAATAATTACTTAATAAAATAAAATATTTAATATACCTAAATTTATTGAAAAAATTTATAATTTATTAACTAAACTAATCTATAATATTACAAGTTCTTTTACATTATTAATATCTAGTAGAAATAAAGTAAAATTCAATATTATATATCTAATAATCATTATTAATAAATGTAATTTATATTATAAATTACATTTATATAATAAAAATAAATCTATTTTCCTTTTTTTAATTTCTTTAAATTTATTTTATTTTAATT
116       TTAATATTTATTAAAAATAAATTATGAAAATAATTAAATATCTTTAATAATCTTTAATTATAAATCATTCTTAAAATACTAATTTAAATAATTATATTTAATTATAATATTTAAATAAACTATATAGAATAATAATAATATAAAATTATAAAAATAAACTTAAATATTAAAAAAAAATATTATCAATTAATAAATAATATTTAATTGTTATAGCCATTTAAAAAAAAATATAACCATTTTTTATTGTTAATATATAATAATTACTTAATAAAATAAAATATTTAATATACCTAAATTTATTGAAAAAATTTATAATTTATTAACTAAACTAATTTATAATATTACAAGTTCTTTTACATTATTAATATCTAATAGAAATAAAATAAAATTCAATATTATATATCTAATAATCATTATTAATAAATATAATTTATATTATAAATTACATTTATATAATAAAAATAAATCTATTTTACTTTTTTTAATTTCTTTAAATTTATTTTATTTTAATT
117       TTAATATTTATTAAAAATAAATTATGAAAATAATTAAATATCTTTAATAATCTTTAATTATAAATCATTCTTAAAATACTAATTTAAATAATTATATTTAATTATAATATTTAAATAAACTATATAGAATAATAATAATATAAAATTATAAAAATAAACTTAAATATTAAAAAAAAATATTATCAATTAATAAATAATATTTAATTGTTATAGCCATTTAAAAAAAAATATAACCATTTTTTATTGTTAATATATAATAATTACTTAATAAAATAAAATATTTAATATACCTAAATTTATTGAAAAAATTTATAATTTATTAATTAAACTAATTTATAATATTACAAGTTCTTTTACATTATTAATATCTAATAGAAATAAAATAAAATTCAATATTATATATCTAATAATCATTATTAATAAATATAATTTATATTATAAATTACATTTATATAATAAAAATAAATCTATTTTACTTTTTTTAATTTCTTTAAATTTATTTTATTTTAATT
118       TTAATATTTATTAAAAATAAATTATGAAAATAATTAAATATCTTTAATAATCTTTAATTATAAATCATTCTTAAAATACTAATTTAAATAATTATATTTAATTATAATATTTAAATAAACTATATAGAATAATAATAATATAAAATTATAAAAATAAACTTAAATATTAAAAAAAAATATTATCAATTAATAAATAATATTTAATTGTTATAGCCATTTAAAAAAAAATATAACCATTTTTTATTGTTAATATATAATAATTACTTAATAAAATAAAATATTTAATATACCTAAATTTATTGAAAAAATTTATAATTTATTAACTAAACTAATTTATAATATTACAAGTTCTTTTACATTATTAATATCTAATAGAAATAAAATAAAATTCAATATTATATATCTAATAATCATTATTAATAAATATAATTTATATTATAAATTACATTTATATAATAAAAATAAATCTATCTTACTTTTTTTAATTTCTTTAAATTTATTTTATTTTAATT
119       TTAATATTTATTAAAAATAAATTATGAAAATAATTAAATATCTTTAATAATCTTTAATTATAAATCATTCTTAAAATACTAATTTAAATAATTATATTTAATTATAATATTTAAATAAACTATATAGAATAATAATAATATAAAATTATAAAAATAAACTTAAGTATCAAAAAAAAATATTATCAATTAATAAATAATATTTAATTGTTATAGCCATTTAAAAAAAAATATAACCATTTTTTACTGTTAATATATAATAATTACTTAATAAAATAAAATATTTAATATACCTAAATTTATTGAAAAAATTTATAATTTATTAACTAAACTAATTTATAATATTACAAGTTCTTTTACATTATTAATATCTAATAGAAATAAAATAAAATTCAATATTATATATCTAATAATCATTATTAATAAATATAATTTATATTATAAATTACATTTATATAATAAAAATAAATCTATTTTACTTTTTTTAATTTCTTTAAATTTATTTTATTTCAATT
120       TTAATATTTATTAAAAATAAATTATGAAAATAATTAAATATCTTTAATAATCTTTAATTATAAATCATTCTTGAAATACTAATTTAAATAATTATATTTAATTATGATATTTAAATAAACTATATAGAATAATAATAATATAAAATTATAAAAATAAACTTAAATATTAAAAAAAAATATTATCAATTAATAAATAATATTTAATTGTTATAGCCATTTAAAAAAAAATATAACCATTTTTTATTGTTAATATATAATAATTACTTAATAAAATAAAATATTTAATATACCTAAATTTATTGAAAAAATTTATAATTTATTAACTAAACTAGTTTATAATATTACAAGTTCTTTTACATTATTAATATCTAATAGAAATAAAATAAAATTCAATATTATATATCTAATAATCATTATTAATAAATATAATTTATATTATAAATTACATTTATATAATAAAAATAAATCTATTTTACTTTTTTTAATTTCTTTAAATTTATTTTATTTTAATT
121       TTAATATTTATTAAAAATAAATTATGAAAATAATTAAATATCTTTAATAATCTTTAATTATAAATCATTCTTGAAATACTAATTTAAATAATTATATTTAATTATAATATTTAAATAAACTATATAGAATAATAATAATATAAAATTATAAAAATAAACTTAAATATTAAAAAAAAATATTATCAATTAATAAATAATATTTAATTGTTATAGCCATTTAAAAAAAAATATAACCATTTTTTATTGTTAATATATAATAATTACTTAATAAAATAAAATATTTAATATACCTAAATTTATTGAAAAAATTTATAATTTATTAACTAAACTAATTTATAATATTACAAGTTCTTTTACATTATTAATATCTAATAGAAATAAAATAAAATTCAATATTATATATCTAATAATCATTATTAATAAATATAATTTATATTATAAATTACATTTATATAATAAAAATAAATCTATTTTACTTTTTTTAACTTCTTTAAATTTATTTTATTTTAATT
122       TTAATATTTATTAAAAATAAATTATGAAAATAATTAAATATCTTTAATAATCTTTAATTATAAATCATTCTTGAAATACTAATTTAAATAATTATATTTAATTATAATATTTAAATAAACTATATAGAATAATAATAATATAAAATTATAAAAATAAACTTAAATATTAAAAAAAAATATTATCAATTAATAAATAATATTTAATTGTTATAGCCATTTAAAAAAAAATATAACCATTTTTTATTGTTAATATATAATAGTTACTTAATAAAATAAAATATTTAATATACCTAAATTTATTGAAAAAATTTATAATTTATTAACTAAACTAATTTATAATATTACAAGTTCTTTTACATTATTAATATCTAATAGAAATAAAATAAAATTCAATATTATATATCTAATAATCATTATTAATAAATATAATTTATATTATAAATTACATTTATATAATAAAAATAAATCTATTTTACTTTTTTTAACTTCTTTAAATTTATTTTATTTTAATT
123       TTAATATTTATTAAAAATAAATTATGAAAATAATTAAATATCTTTAATAATCTTTAATTATAAATCATTCTTAAAATACTAATTTAAATAATTATATTTAATTATAATATTTAAATAAACTATATAGAATAATAATAATATAAAATTATAAAGATAAACTTAAATATTAAAAAAAAATATTATCAATTAATAAATAATATTTAATTGTTATAGCCATTTAAAAAAAAATATAACCATTTTTTATTGTTAATATATAATAATTACTTAATAAAATAAAATATTTAATATACCTAAATTTATTGAAAAAATTTATAATTTATTAACTAAACTAATTTATAATATTACAAGTTCTTTTACATTATTAATATCTAATAGAAATAAAATAAAATTCAATATTATATATCTAATAATCATTATTAATAAATATAATTTATATTATAAATTACATTTATATAATAAAAATAAATCTATTTTACTTTTTTTAATTTCTTTAAATTTATTTTATTTTAATT
124       TTAATATTTATTAAAAATAAATTATGAAAATAATTAAATATCTTTAATAATCTTTAATTATAAACCATTCTTAAAATACTAATTTAAATAATTATATTTAATTATAATATTTAAATAAACTATATAGAATAATAATAATATAAAATTATAAAAATAAACTTAAATATTAAAAAAAAATATTATCAATTAATAAATAATATTTAATTGTTATAGCCATTTAAAAAAAAATATAACCATTTTTTATTGTTAATATATAATAATTACTTAATAAAATAAAATATTTAATATACCTAAATTTATTGAAAAAATTTATAATTTATTAACTAAACTAATTTATAATATTACAAGTTCTTTTACATTATTAATATCTAATAGAAATAAAATAAAATTCAATATTATATATCTAATAATCATTATTAATAAATATAATTTATATTATAAATTACATTTATATAATAAAAATAAATCTATTTTACTTTTTTTAATTTCTTTAAATTTATTTTATTTTAATT
125       TTAATATTTATTAAAAATAAATTATGAAAATAATTAAATATCTTTAATAATCTTTAATTATAAATCATTCTTAAAATACTAATTTAAATAATTATATTTAATTATAATATTTAAATAAACTATATAGAATAATAATAATATAAAATTATAAAAATAAACTTAAATATTAAAAAAAAATATTATCAATTAATAAATAATATTTAATTGTTATAGCCATTTAAAAAAAAATATAACCATTTTTTATTGTTAATATATAATAATTACTTAATAAAATAAAATATTTAATATACCTAAATTTATTGAAAAAATTTATAATTTATTAACTAAACTAATTTATAATATTACAAGTTCTTTTACATTATTAATATCTAATAGAAATAAAATAAAATTCAATATTATATATCTAATAATCATTATTAATAAATATAATTTATATTATAAATTACATTTATATAATAAAAATAAATCTATTTTACTTCTTTTAATTTCTTTAAATTTATTTTATTTTAATT
126       TTAATATTTATTAAAAATAAATTATGAAAATAATTAAATATCTTTAATAATCTTTAATTATAAATCATTCTTAAAATACTAATTTAAATAATTATATTTAATTATAATATTTAAATAAACTATATAGAATAATAATAATATAAAATTATAAAAATAAACTTAAATATTAAAAAAAAATATTATCAATTAATAAATAATATTTAATTGTTATAGCCATTTAAAAAAAAATATAACCATTTTTTATTGTTAATATATAATAATTACTTAATAAAATAAAATATTTAACATACCTAAATTTATTGAAAAAATTTATAATTTATTAACTAAACTAATTTATAATATTACAAGTTCTTTTACATTATTAATATCTAATAGAAATAAAATAAAATTCAATATTATATATCTAATAATCATTATTAATAAATATAATTTATATTATAAATTACATTTATATAATAAAAATAAATCTATTTTACTTTTTTTAATTTCTTTAAATTTATTTTATTTTAATT
127       TTAATATTTATTAAAAATAAATTATGAAAATAATTAAATATCTTTAATAATCTTTAATTATAAATCATTCTTAAAATACTAATTTAAATAATTATATTTAATTATAATATTTAAATAAACTATATAGAATAATAATAATATAAAATTATAAAAATAAACTTAAATATTAAAAAAAAATATTATCAATTAATAAATAATATTTAATTGTTATAGCTATTTAAAAAAAAATATAACCATTTTTTATTGTTAATATATAATAATTACTTAATAAAATAAAATATTTAATATACCTAAATTTATTGAAAAAATTTATAATTTATTAACTAAACTAATTTATAATATTACAAGTTCTTTTACATTATTAATATCTAATAGAAATAAAATAAAATTCAATATTATATATCTAATAATCATTATTAATAAATATAATTTATATTATAAATTACATTTATATAATAAAAATAAATCTATTTTACTTTTTTTAATTTCTTTAAATTTATTTTATTTTAATT
128       TTAGTATTTATTAAAAATAAATTATGAAAATAATTAAATATCTTTAATAATCTTTAATTATAAATCATTCTTAAAATACTAATTTAAATAATTATATTTAATTCTAATATTTAAATAAACTATATAGAATAATAATAATATAAAATTATAAAAATAAACTTAAATATTAAAAAAAAATATTATCAATTAATAAATAATATTTAATTGTTATAGCTATTTAAAAAAAAATATAACCATTTTTTATTGTTAATATATAATAATTACTTAATAAAATAAAATATTTAATATACCTAAATTTATTGAAAAAATTTATAATTTATTAACTAAACTAATTTATAATATTACAAGTTCTTTTACATTATTAATATCTAATAGAAATAAAATAAAATTCAATATTATATATCTAATAATCATTATTAATAAATATAATTTATATTATAAATTACATTTACATAATAAAAATAAATCTATTTTACTTTTTTTCATTTCTTTAAATTTATTTTATTTTAATT
129       TTAATATTTATTAAAAATAAATTATGAAAATAATTAAATATCTTTAATAATCTTTAATTATAAATCATTCTTAAAATACTAATTTAAATAATTATATTTAATTATAATATTTAAATAAACTATATAGAATAATAATAATATAAAATTATAAAAATAAACTTAAATATTAAAAAAAAATATTATCAATTAATAAATAATATTTAATTGTTATAGCTATTTAAAAAAAAATATAACCATTTTTTATTGTTAATATATAATAATTACTTAATAAAATAAAATATTTAATATACCTAAATTTATTGAAAAAATTTATAATCTATTAACTAAACTAATTTATAATATTACAAGTTCTTTTACATTATTAATATCTAATAGAAATAAAATAAAATTCAATATTATATATCTAATAATCATTATTAATAAATATAATTTATATTATAAATTACATTTATATAATAAAAATAAATCTATTTTACTTTTTTTAATTTCTTTAAATTTATTTTATTTTAATT
130       TTAATATTTATTAAAAATAAATTATGAAAATAATTAAATATCTTTAATAATCTTTAATTATAAATCATTCTTAAAATACTAATTTAAATAATTATATTTAATTATAATATTTAAATAAACTATATAGAATAATAATAATATAAAATTATAAAAATAAACTTAAATATTAAAAAAAAATATTATCAATTAATAAATAATACTTAATTGTTATAGCCATTTAAAAAAAAATATAACCATTTTTTATTGTTAATATATAATAATTACTTAATAAAATAAAATATTTAATATACCTAAATTTATTGAAAAAATTTATAATTTATTAACTAAACTAATTTATAATATTACAAGTTCTTTTACATTATTAATATCTAATAGAAATAAAATAAAATTCAATATTATATATCTAATAATCATTATTAATAAATATAATTTATATTATAAATTACATTTATATAATAAAAATAAATCTATTTTACTTTTTTTAATTTCTTTAAATTCATTTTATTTTAATT
131       TTAGTATTTATTAAAAATAAATTATGAAAATAATTAAATATCTTTAATAATCTTTAATTATAAATCATTCTTAAAATACTAATTTAAATAATTATATTTAATTATAATATTTAAATAAACTATATAGAATAATAATAATATAAAATTATAAAAATAAACTTAAATATTAAAAAAAAATATTATCAATTAATAAATAATATTTAATTGTTATAGCCATTTAAAAAAAAATATAACCATTTTTTATTGTTAATATATAATAATTACTTAATAAAATAAAATATTTAATATACCTAAATTTATTGAAAAAATTTATAATTTATTAACTAAACTAATTTATAATATTACAAGTTCTTTTACATTATTAATATCTAATAGAAATAAAATAAAATTCAATATTATATATCTAATAATCATTATTAATAAATATAATTTATATTATAAATTACATTTATATAATAAAAATAAATCTATTTTACTTTTTTTAATTTCTTTAAATTTATTTTATTTTAATT
132       TTAGTATTTATTAAAAATAAATTATGAAAATAATTAAATATCTTTAATAATCTTTAATTATAAATCATTCTTAAAATACTAATTTAAATAATTATATTTAATTATAATATTTAAATAAACTATATAGAATAATAATAATATAAAATTATAAAAATAAACTTAAATATTAAAAAAAAATATTATCAATTAATAAATAATATTTAATTGTTATAGCCATTTAAAAAAAAATATAACCATTTTTTATTGTTAATATATAATAATTACTTAATAAAATAAAATATTTAATATACCTAAATTTATTGAAAAAATTTATAATTTATTAACTAAACTAATTTATAATATTACAAGTTCTTTTACATTATTAATATCTAATAGAAATAAAATAAAATTCAATATTATATATCTAATAATCATTATTAATAAATATAATTTATATCATAAATTACATTTATATAATAAAAATAAATCTATTTTACTTTTTTTAATTTCTTTAAATTTATTTTATTTTAATT
133       TTAGTATTTATTAAAAATAAATTATGAAAATGATTAAATATCTTTAATAATCTTTAATTATAAATCATTCTTAAAATACTAATTTAAATAATTATATTTAATTATAATATTTAAATAAACTATATAGAATAATAATAATATAAAATTATAAAAATAAACTTAAATATTAAAAAAAAATATTATCAATTAATAAATAATATTTAATTGTTATAGCCATTTAAAAAAAAATATAACCATTTTTTATTGTTAATATATAATAATTACTTAATAAAATAAAATATTTAATATACCTAAATTTATTGAAAAAATTTATAATTTATTAACTAAACTAATTTATAATATTACAAGTTCTTTTACATTATTAATATCTAATAGAAATAAAATAAAATTCAATATTATATATCTAATAATCATTATTAATAAATATAATTTATATTATAAATTACATTTATATAATAAAAATAAATCTATTTTACTTTTTTTAATTTCTTTAAATTTATTTTATTTTAATT
134       TTAGTATTTATTAAAAATAAATTATGAAAATAATTAAATATCTTTAATAATCTTTAATTATAAATCATTCTTAAAATACTAATTTAAATAATTATATTTAATTATAATATTTAAATAAACTATATAGAATAATAATAATATAAAATTATAAAAATAAACTTAAATATTAAAAAAAAATATTATCAATTAATAAATAATATTTGATTGTTATAGCCATTTAAAAAAAAATATAACCATTTTTTATTGTTAATATATAATAATTACTTAATAAAATAAAATATTTAATATACCTAAATTTATTGAAAAAATTTATAATTTATTAACTAAACTAATTTATAATATTACAAGTTCTTTTACATTATTAATATCTAATAGAAATAAAATAAAATTCAATATTATATATCTAATAATCATTATTAATAAATATAATTTATATTATAAATTACATTTATATAATAAAAATAAATCTATTTTACTTTTTTTAATTTCTTTAAATTTATTTTATTTTAATT
135       TTAGTATTTATTAAAAATAAATTATGAAAATAATTAAATATCTTTAATAATCTTTAATTATAAATCATTCTTAAAATACTAATTTAAATAATTATATTTAATTATAATATTTAAATAAACTATATAGAATAATAATAATATAAAATTATAAAAATAAACTTAAATATTAAAAAAAAATATTATCAATTAATAAATAATATTTGATTGTTATAGCCATTTAAAAAAAAATATAACCATTTTTTATTGTTAATATATAATAATTACTTAATAAAATAAAATATTTAATATACCTAAATTTATTGAAAAAATTTATAATTTATTAACTAAACTAATTTATAATATTACAAGTTCTTTTACATTATTAATATCTAATAGAAATAAAATAAAATTCAATATTATATATCTAATAATCACTATTAATAAATATAATTTATATTATAAATTACATTTATATAATAAAAATAAATCTATTTTACTTTTTTTAATTTCTTTAAATTTATTTTATTTTAATT
136       TTAGTATTTATTAAAAATAAATTATGAAAATAATTAAATATCTTTAATAATCTTTAATTATAAACCATTCTTAAAATACTAATTTAAATAATTATATTTAATTATAATATTTAAATAAACTATATAGAATAATAATAATATAAAATTATAAAAATAAACTTAAATATTAAAAAAAAATATTATCAATTAATAAATAATATTTAATTGTTATAGCCATTTAAAAAAAAATATAACCATTTTTTATTGTTAATATATAATAATTACTTAATAAAATAAAATATTTAATATACCTAAATTTATTGAAAAAATTTATAATTTATTAACTAAACTAATTTATAATATTACAAGTTCTTTTACATTATTAATATCTAATAGAAATAAAATAAAATTCAATATTATATATCTAATAATCATTATTAATAAATAGAATTCATATTATAAATTACATTTATATAATAAAAATAAATCTATTTTACTTTTTTTAATTTCTTTAAATTTATTTTATTTTAATT
137       TTAGTATTTATTAAAAATAAATTATGAAAATAATTAAATATCTTTAATAATCTTTAATTATAAACCATTCTTAAAATACTAATTTAAATAATTATATTTAATTATAATATTTAAATAAACTATATAGAATAATAATAATATAAAATTATAAAAATAAACTTAAATATTAAAAAAAAATATTATCAATTAATAAATAATATTTAATTGTTATAGCCATTTAAAAAAAAATATAACCATTTTTTATTGTTAATATATAATAATTACTTAATAAAATAAAATATTTAATATACCTAAATTTATTGAAAAAATTTATAATTTATTAACTAAACTAATTTATAATATTACAAGTTCTTTTACATTATTAATACCTAATAGAAATAAAATAAAATTCAATATTATATATCTAATAATCATTATTAATAAATAGAATTCATATTATAAATTACATTTATATAATAAAAATAAATCTATTTTACTTTTTTTAATTTCTTTAAATTTATTTTATTTTAATT
138       TTAGTATTTATTAAAAATAAATTATGAAAATAATTAAATATCTTTAATAATCTTTAATTATAAATCATTCTTAAAATACTAATTTAAATAATTATATTTAATTATAATATTTAAATAAACTATATAGAATAATAATAATATAAAATTATAAAAATAAACTTAAATATTAAAAAAAAATATTATCAATTAATAAATAATATTTAATTGTTATAGCCATTTAAAAAAAAATATAACCATTTTTTATTGTTAATATATAATAATTACTTATTAAAATAAAATATTTAATATACCTAAATTTATTGAAAAAGTTTATAATTTATTAACTAAACTAATTTATAATATTACAAGTTCTTTTACATTATTAATATCTAATAGAAATAAAATAAAATTCAATATTATATATCTAATAATCATTATTAATAAATATAATTTATATTATAAATTACATTTATATAATAAAAGTAAATCTATTTTACTTTTTTTAATTTCTTTAAATTTATTTTATTTTAATT
139       TTAGTATTTATTAAAAATAAATTATGAAAATAATTAAATATCTTTAATAATCTTTAATTATAAATCATTCTTAAAATACTAATTTAAATAATTATATTTAATTATAATATTTAAATAAACTATATAGAATAATAATAATATAAAATTATAAAAATAAACTTAAATATTAAAAAAAAATATTATCAATTAATAAATAATATTTAATTGTTATAGCCATTTAAAAAAAAATATAACCATTTTTTATTGTTAATATATAATAATTACTTATTAAAATAAAATATTTAATATACCTAAATTTATTGAAAAAATTTATAATTTATTAACTAAACTAATTTATAATATTACAAGTTCTTTTACATTATTAATATCTAATAGAAATAAAATAAAATTCAATATTATATATCTAATAATCATTATTAATAAATATGACTTATATTATAAATTACATTTATATAATAAAAATAAATCTATTTTACTTTTTTTAATTTCTTTAAATTTATTTTATTTTAATT
140       TTAGTATTTATTAAAAATAAATTATGAAAATAATTAAATATCTTTAATAATCTTTAATTATAAATCATTCTTAAAATACTAATTTAAATAATTATATTTAATTATAATATTCAAATAAACTATATAGAATAATAATAATATAAAATTATAAAAATAAACTTAAATATTAAAATAAAATATTATCAATTAATAAATAATATTTAATTGTTATAGCCATTTAAAAAAAAATATAACCATTTTTTATTGTTAATATATAATAATTACTTATTAAAATAAAATATTTAATATACCTAAATTTATTGAAAAAATTTATAATTTATTAACTAAACTAATTTATAATATTACAAGTTCTTTTACATTATTAATATCTAATAGAAATAAAATAAAATTCAATATTATATATCTAATAATCATTATTAATAAATATAATTTATATTATAAATTACATTTATATAATAAAAATAAATCTATTTTACTTTTTTTAATTTCTTTAAATTTATTTTATTTTAATT
141       TTAGTATTTATTAAAAATAAATTATGAAAATAATTAAATATCTTTAATAATCTTTAATTATAAATCATTCTTAAAATACTAATTTAAATAATTATATTTAATTATAATATTTAAATAAACTATATAGAATAGTAATAATATAAAATTATAAAAATAAACTTAAATATTAAAAAAAAATATTATCAATTAATAAATAATATTTAATTGTTATAGCCATTTAAAAAAAAATATAACCATTTTTTATTGTTAATATATAATAATCACTTAATAAAATAAAATATTTAATATACCTAAATTTATTGAAAAAATTTATAATTTATTAACTAAATTAATTTATAATATTACAAGTTCTTTTACATTATTAATATCTAATAGAAATAAAATAAAATTCAATATTATATATCTAATAATCATTATTAATAAATATAATTTATATTATAAATTACATTTATATAATAAAAATAAATCTATTTTACTTTTTTTAATTTCTTTAAATTTATTTTATTTTAATT
142       TTAGTATTTATTAAAAATAAATTATGAAAATAATTAAATATCTTTAATAATCTTTAATTATAAATCATTCTTAAAATACTAATTTAAATAATTATATTTAATTATAATATTTAAATAAACTATATAGAATAATAATAATATAAAATTATAAAAATAAACTTAAATATTAAAAAAAAATATTATCAATTAATAAATAATATTTAATTGTTATAGCCATTTAAAAAAAAATATAACCATTTTTTATTGTTAATATATAATAATTACTTAATAAAATAAAATATTTAATATACCTAAATTTATTGAAAAAATTTATAATTTATTAACTAAATTAATTTATAATATTACAAGTTCTTTTACATTATTAATATCTAATAGAAATAAAATAAAATTCAATATTATATATCTAATAATCATTATTAATAAATATAATTTATATTATAAATTACGTTTATATAATAAAAATAAATCTATTTTACTTTTTTTAATTTCTTTAAATTTATTTTATTTTAATT
143       TTAGTATTTATTAAAAATAAATTATGAAAATAATTAAATATCTTTAATAATCTTTAATTATAAATCATTCTTAAAATACTAATTTAAATAATTATATTTAATTATAATATTTAAATAAACTATATAGGATAATAATAATATAAAATTATAAAAATAAACTTAAATATTAAAAAAAAATATTATCAATTAATAAATAATATTTAATTGTTATAGCCATTTAAAAAAAAATATAACCATTTTTTATTGTTAATATATAATAATTACTTAATAAAATAAAATATTTAATATACCTAAATTTATTGAAAAAATTTATAATTTATTAACTAAACTAATTTATAATATTACAAGTTCTTTTACATTATTAATATCTAATAGAAATAAAATAAAATTCAATATTATATATCTAATAATCATTATTAATAAATATAATTTATATTATAAATTACATTTATATAATAAAAATAAATCTATTTTACTTTTTTTAATTTCTTTAAATTTATTTTATTTTAATT
144       TTAGTATTTATTAAAAATAAATTATGAAAATAATTAAATATCTTTAATAATCTTTAATTATAAATCATTCTTAAAATACTAATTTAAATAATTATATTTAATTATAATATTTAAATAAACTATATAGGATAATAATAATATAAAATTATAAAAATAAACTTAAATATTAAAAAAAAATATTATCAATTAATAAATAATATTTAATTGTTATAGCCATTTAAAAAAAAATATAACCATTTTTTATTGTTAATATATAATAATTACTTAATAAAATAAAATATTTAATATACCTAAATTTATTGAAAAAATTTATAATTTATTAACTAAACTAATTTATAATATTACAAGTTCTTTTACATTATTAATATCTAATAGAAATAAAATAAAATTCAATATTATATATCTAATAATCATTATTAATAAATATAATTTATATTATAAATTACATTTATATAATAAAAATAAATCTATCTTACTTTTTTTAATTTCTTTAAATTTATTTTATTTTAATT
145       TTAGTATTTATTAAAAATAAATTATGAAAATAATTAAATATCTTTAATAATCTTTAATTATAAATCATTCTTAAAATACTAATTTAAATAATTATATTTAATTATAATATTTAAATAGACTATATAGAATAATAATAATATAAAATTATAAAAATAAACTTAAATATTAAAAAAAAATATTATCAATTAATAAATAATATTTAATTGTTATAGCCATTTAAAAAAAAATATAACCATTTTTTATTGTTAATATATAATAATTACTTAATAAAATAAAATATTTAATATACCTAAATTTATTGAAAAAATTCATAATTTATTAACTAAACTAATTTATAATATTACAAGTTCTTTTACATTATTAATATCTAATAGAAATAAAATAAAATTCAATATTATATATCTAATAATCATTATTAATAAATATAATTTATATTATAAATTACATTTATATAATAAAAATAAATCTATTTTACTTTTTTTAATTTCTTTAAATTTATTTTATTTTAATT
146       TTAGTATTTATTAAAAATAAATTATGAAAATAATTAAATATCTTTAATAATCTTTAATTATAAATCATCCTTAAAATACTAATTTAAATAATTATATTTAATTATAATATTTAAATAGACTATATAGAATAGTAATAATATAAAATTATAAAAATAAACTTAAATATTAAAAAAAAATATTATCAATTAATAAATAATATTTAATTGTTATAGCCATTTAAAAAAAAATATAACCATTTTTTATTGTTAATATATAATAATTACTTAATAAAATAAAATATTTAATATACCTAAATTTATTGAAAAAATTCATAATTTATTAACTAAACTAATTTATAATATTACAAGTTCTTTTACATTATTAATATCTAATAGAAATAAAATAAAATTCAATATTATATATCTAATAATCATTATTAATAAATATAATTTATATTATAAATTACATTTATATAACAAAAATAAATCTATTTTACTTTTTTTAATTTCTTTAAATTTATTTTATTTTAATT
147       TTAGTATTTATTAAAAATAAATTATGAAAATAATTAAATATCTTTAATAATCTTTAATTATAAATCATTCTTAAAATACTAATTTAAATAATTATATTTAATTATAATATTTAAATAAACTATATAGAATAATAATAATATAAAATTATAAAGATAAACTTAAATATTAAAAAAAAATATTATCAATTAATAAATAATATTTAATTGTTATAGCCATTTAAAAAAAAATATAACCATTTTTTATTGTTAATATATAATAATTACTTAATAAAATAAAATATTTAATATACCTAAATTTATTGAAAAAATTTATAATTTATTAACTAAACTAATTTATAATATTACAAGTTCTTTTACATTATTAATATCTAATAGAAATAAAATAAAATTCAATATTATATATCTAATAATCATTATTAATAAATATAATTTATATTATAAATTACATTTATATAATAAAAATAAATCTATTTTACTTTTTTTAATTTCTTTAAATTTATTTTATTTTAATT
148       TTAGTATTTATTAAAAATAAATTATGAAAATAATTAAGTATCTTTAATAATCTTTAATTATAAATCATTCTTAAAATACTAATTTAAATAATTGTATTTAATTATAATATTTAAATAAACTATATAGAATAATAATAATATAAAATTATAAAAATAAACTTAAATACTAAAAAAAAATATTATTAATTAATAAATAATATTTAATTGTTATAGCTATTTAAAAAAAAATATAACCATTTTTTATTGTTAATATATAATAATTACTTAATAAAATAAAATATTTAATATACCTAAATTTATTGAAAGAATTTATAATTTATTAACTAAACTAATTTATAATATTACAAGTTCTTTTACATTATTAATATCTAATAGAAATAAAATAAAATTCAATATTATATATCTAATAATCATTATTAATAAATATAATTTATATTATAAATTACATTTATATAATAAAAATAAATCTATTTTACTTTTTTTAATTTCTTTAAATTTATTTTATTTTAATT
149       TTAGTATTTATTAAAAATAAATTATGAAAATAATTAAATATCTTTAATAATCTTTAATTATAAATCATTCTTAAAATACTAATTTAAATAATTATATTTAATTATAATATTTAAATAAACTATATAGAATAATAATAATATAAAATTATAAAAATAAACTTAAATATTAAAAAAAAATATTATTAATTAATAAATAATATTTAATTGTTATAGCCATTTAAAAAAAAATATAACCATTTTTTATTGTTAATGTATAATAATTACTTAATAAAATAAAATATTTAATATACCTAAATTTATTGAAAAAATTTATAATTTATTAACTAAACTAATTTATAATATTACAAGTTCTTTTACATTATTAATATCTAATAGAAATAAAATAAAATTCAATATTATATATCTAATAATCATTATTAATAAATATAATTTATATTATAAATTACATTTATATAATAAAAATAAATCTATTTTACTTTTTTTAATTTCTTTAAATTTATTTTATTTTAATT
150       TTAGTATTTATTAAAAATAAATTATGAAAATAATTAAATATCTTTAATAATCTTTAATTATAAATCATTCTTAAAATACTAATTTAAATAATTATATTTAATTATAATATTTAAATAAACTATATAGAATAATAATAATATAAAATTATAAAAATAAACTTAAATATTAAAAAAAAATATTATCAATTAATAAATAATATTTAATTGTTATAGCCATTTAAAAAAAAATATAACCATTTTTTATTGTTAATATATAGCAATTACTTAATAAAATAAAATATTTAATATACCTAAATTTATTGAAAAAATTTATAATTTATTAACTAAACTAATTTATAATATTACAAGTTCTTTTACATTATTAATATCTAATAGAAATAAAATAAAATTCAATATTATATATCTAATAATCATTATTAATAAATATAATTTATATTATAAATTACATTTATATAATAAAAATAAATCTATTTTACTTTTTTTAATTTCTTTAAATTTATTTTATTTTGATT
151       TTAGTATTTATTAAAAATAAATTATGAAAATAATTAAATATCTTTAATAATCTTTAATTATAGATCATTCTTAAAATACTAATTTAAATAATTATATTTAATTACAATATTTAAATAAACTATATAGAATAATAATAATATAAAATTATAAAAATAAACTTAAATATTAAAAAAAAATATTATCAATTAATAAATAATATTTAATTGTTATAGCCATTTAAAAAAAAATATAACCATTTTTTATTGTTAATATATAACAATTACTTAATAAAATAAAATATTTAATATACCTAAATTTATTGAAAAAATTTATAATTTACTAACTAAACTAATTTATGGTATTACAAGTTCTTTTACATTATTAATATCTAATAGAAATAAAATAAAATTCAATATTATATATCTAATAATCATTATTAATAAATATAATTTATATTATAAATTACATTTATATAATAAAAATAAATCTATTTTACTTTTTTTAATTTCTTTAAATTTATTTTATTTTAATT
152       TTAGTATTTATTAAAAATAAATTATGAAAATAATTAAATATCTTTAATAATCTTTAATTATAAATCATTCTTAAAATACTAATTTAAATAATTATATTTAATTATAATATTTAAATAAACTATATAGAATAATAATAATATAAAATTATAAAAATAAACTTAAATATTAAAAAAAAATATTATCAATTAATAAATAATATTTAATTGTTATAGCCATTTAAAAAAAAATATAACCATTTTTTATTGTTAATATATAACAATTACTTAATAAAATAAAATATTTAATATACCTAAATTTATTGAAAAAATTTATAATTTATTAACTAAACAAATTTATAATATTACAAGTTCTTTTACATTATTAATATCTAATAGAAATAAAATAAAATTCAATATTATATATCTAATAATCATTATTAATAAATATAATTTATATTATAAATTACATTTATATAATAAAAATAAATCTATTTTACTTTTTTTAATTTCTTTAAATTTATTTTATTTTAATT
153       TTAATATTTATTAAAAATAAATTATGAAAATAATTAAATATCTTTAATAATCTTTAATTAGAAATCATTCTTAAAATACTAATTTAAATAATTATATTTAATTATAATATTTAAATAAACTATATAGAATAATAATAATATAAAATTATAAAAATAAACTTAAATATTAAAAAAAAATATTATCAATTAATAAATAATATTTAATTGTTATAGCCATTTAAAAAAAAATATAACCATTTTTTATTGTTAATATATAACAATTACTTAATAAAATAAAATATTTAATATACCTAAATTTATTGAAAAAATTTATAATTTATTAACTAAACAAATTTATAATATTACAAGTTCTTTTACATTATTAATATCTAATAGAAATAAAATAAAATTCAATATTATATATCTAATAATCATTATTAATAAATATAATTTATATTATAAATTACATTTATATAATAAAAATAAATCTATTTTACTTTTTTTAATTTCTTTAAATTTATTTTATTTTAATT
154       TTAGTATTTATTAAAAATAAATTATGAAAATAATTAAATATCTTTAATAATCTTTAACTATAAATCATTCTTAAAATACTAATTTAAATAATTATATTTAAATATAATATTTAAATAAACTATATAGAATAATAATAATATAAAATTATAAAAATAAACTTAAATATTAAAAAAAAATATTATCAATTAATAAATAATATTTAATTGTTATAGCCATTTAAAAAAAAATATAACCATTTTTTATTGTTAATATATAATAATTACTTAATAAAATAAAATATTTAATATACCTAAATTTATTGAAAAAATTTATAATTTATTAACTAAACTAATTTATAATATTACAAGTTCTTTTACATTATTAATATCTAATAGAAATAAAATAAAATTCAATATTATATATCTAATAATCATTATTAATAAATATAATTTATATTATAAATTACATTTATATAATAAAAATAAATCTATTTTACTTTTTTTAATTTCTTTAAATTTATTTTATTTTAATT
155       TTAGTATTTATTAAAAATAAATTATGAAAATAATTAAATATCTTTAATAATCTTTAACTATAAATCATTCTTAAAATACTAATTTAAATAATTATATTTAAATATGATATTTAAATAAACTATATAGAATAATAATAATATAAAATTATAAAAATAAACTTAAATATTAAAAAAAAATATTATCAATTAATAAATAATATTTAATTGTTATAGCCATTTAAAAAAAAATATAACCATTTTTTATTGTTAATATATAATAATTACTTAATAAAATAAAATATTTAATATACCTAAATTTATTGAAAAAATTTATAATTTATTAACTAAACTAATTTATAATATTACAAGTTCTTTTACATTATTAATATCTAATAGAAATAAAATAAAATTCAATATTATATATCTAATAATCATTATTAATAAATATAATTTATATTATAAATTACATTTATATAATAAAAATAAATCTATTTTACTTTTTTTAATTTCTTTAAATTTATTTTATTTTAATT
156       TTAGTATTTATTAAAAATAAATTATGAAAATAATTAAATATCTTTAATAATCTTTAACTATAAATCATTCTTAAAATACTAATTTAAATAATTATATTTAAATATAATATTTCAATAAACTATATAGAATAATAATAATATAAAATTATAAAAATAAACTTAAATATTAAAAAAAAATATTATCAATTAATAAATAATATTTAATTGTTATAGCCATTTAAAAAAAAATATAACCATTTTTTATTGTTAATATATAATAATTACTTAATAAAATAAAATATTTAATATACCTAGATTTATTGAAAAAATTTATAATTTATTAACTAAACTAATTTATAATATTACAAGTTCTTTTACATTATTAATATCTAATAGAAATAAAATAAAATTCAATGTTATATATCTAATAATCATTATTAATAAATATAATTTATATTATAAATTACATTTATATAATAAAAATAAATCTATTTTACTTTTTTTAATTTCTTTAAATTTATTTTATTTTAATT
157       TTAGTATTTATTAAAAATAAATTATGATAATAATTAAATATCTTTAATAATCTTTAACTATAAATCATTCTTAAAATACTAATTTAAATAATTATATTTAAATATAATATTTAAATAAACTATATAGAATAATAATAATATAAAATTATAAAAATAAACTTAAATATTAAAAAAAAATATTATCAATTAATAAATAATATTTAATTGTTATAGCCATTTAAAAAAAAATATAACCATTTTTTATTGTTAATATATAATAATTACTTAATAAAATAAAATATTTAATATACCTAAATTTATTGAAAAAATTTATAATTTATTAACTAAACTAATTTATAATATTACAAGTTCTTTTACATTATTAATATCTAATAGAAATAAAATAAAATTCAATGTTACATATCTAATAATCATTATTAATAAATATAATTTATATTATAAATTACATTTATATAATAAAAATAAATCTATTTTACTTTTTTTAATTTCTTTAAATTTATTTTATTTTAATT
158       TTAGTATTTATTAAAAATAAATTATGAAAATAATTAAATATCTTTAATAATCTTTAACTATAAATCATTCTTAAAATACTAATTTAAATAATTATATTTAAATATAATATTTAAATAAACTATATAGAATAATAATAATATAAAATTATAAAAATAAACTTAAATATTAAAAAAAAATATTATCAATTAATAAATAATATTTAATTGTTATAGCCATTTAAAAAAAAATATAACCATTTTTTATTGTTAATATATAATAATTACTTAATAAAATAAAATATTTAATATACCTAAATTTATTGAAAAAATTTATAATTTATTAACTAAACTAATTTATAATATTACAAGTTCTTTTACATTATTAATATCTAATAGAAATAAAATAAAATTCAATGTTATATATCTAATAATCATTATTAATAAATATAATTTATATTATAAATTACATTTATATAATAAAAATAAATCTATTTTACTTTTTTTAATTTTTTTAAATTTATTTTATTTTAATT
159       TTAGTATTTATTAAAAATAAATTATGAAAATAATTAAATATCTTTAATAATCTTTAACTATAAATCATTCTTAAAATACTAATTTAAATAATTATATTTAAATATAATATTTAAATAAACTATATAGAATAATAATAATATAAAATTATAAAAACAAACTTAAATATTAAAAAAAAATATTATCAATTAATAAATAATATTTAATTGTTATAGCCATTTAAAAAAAAATATAACCATTTTTTATTGTTAATATATAATAATTACTTAATAAAATAAAATATTTAATATACCTAAATTTATTGAAAAAATTTATAATTTATTAACTAAACTAATTTATAATATTACAAGTTCTTTTACATTATTAATATCTAATAGAAATAAAATAAAATTCAATGTTATATATCTAATAATCATTATTAATAAATATAATTTATATTATAAATTACATTTATATAATAAAAATAAATCTATTTTACTTTTTTTAATTTTTTTAAATTTATTTTATTTTAATT
160       TTAGTATTTATTAAAAATAAATTATGAAAATAATTAAATATCTTTAATAATCTTTAACTATAAATCATTCTTAAAATACTAATTTAAATAATTATATTTAAATATAATATTTAAATAAACTATATAGAATAATAATAATATAAAATTATAAAAACAAACTTAAATATTAAAAAAAAATATTATCAATTAATAAATAATATTTAATTGTTATAGCCATTTAAAAAAAAATATAACCATTTTTTATTGTTAATATATAATAATTACTTAACAAAATAAAATATTTAATATACCTAAATTTATTGAAAAAATTTATAATTTATTAACTAAACTAATTTATAATATTACAAGTTCTTTTACATTATTAATATCTAATAGAAATAAAATAAAATTCAATGTTATATATCTAATAATCATTATTAATAAATATAATTTATATTATAAATTACATTTATATAATAAAAATAAATCTATTTTACTTTTTTTAATTTTTTTAAATTTATTTTATTTTAATT
161       TTAGTATTTATTAAAAATAAATTATGAAAATAATTAAATATCTTTAATAATCTTTAACTATAAATCATTCTTAAAATACTAATTTAAATAATTATATTTAAATATAATATTTAAATAAACTATATAGAATAATAATAATATAAAATTATAAAAACAAACTTAAATATTAAAAAAAAATATTATCAATTAATAAATAATATTTAATTGTTATAGCCATTTAAAAAAAAATATAACCATTTTTTATTGTTAATATATAATAATTACTTAATAAAATAAAATATTTAATGTACCTAAATTTATTGAAAAAATTTATAATTTATTAACTAAACTAATTTATAATATTACAAGTTCTTTTACATTATTAATATCTAATAGAAATAAAATAAAATTCAATGTTATATATCTAATAATCATTATTAATAAATATAATTTATATTATAAATTACATTTATATAATAAAAATAAATCTATTTTACTTTTTTTAATTTTTTTAAATTTATTTTATTTTAATT
162       TTAGTATTTATTAAAAATAAATTATGAAAATAATTAAATATCTTTAATAATCTTTAACTATAAATCATTCTTAAAATACTAATTTAAATAATTATATTTAAATATAATATTTAAATAAACTATATAGAATAATAATAATATAAAATTACAAAAACAAACTTAAATATTAAAAAAAAATATTATCAATTAATAAATAATATTTAATTGTTATAGCCATTTAAAAAAAAATATAACCATTTTTTATTGTTAATATATAATAATTACTTAATAAAATAAAATATTTAATATACCTAAATTTATTGAAAAAATTTATAATTTATTAACTAAACTAATTTATAATATTACAAGTTCTTTTACATTATTAATATCTAATAGAAATAAAATAAAATTCAATGTTATATATCTAATAATCATTATTAATAAATATAATTTATATTATAAATTACATTTATATAATAAAAATAAATCTATTTTACTTTTTTTAATTTTTTTAAATTTATTTTATTTTAATT
163       TTAGTATTTATTAAAAATAAATTATGAAAATAATTAAATATCTTTAATAATCTTTAACTATAAATCATTCTTAAAATACTAATTTAAATAATTATATTTAAATATAATATTTAAATAAACTATATAGAATAATAATAATATAAAATTATAAAAACAAACTTAAATATTAAAAAAAAATATTATCAATTAATAAATAATATTTAATTGTTATAGCCATTTAAAAAAAAATATAACCATTTTTTATTGTTAATATATAATAATTACTTAATAAAATAAAATATTTAATACACCTAAATTTATTGAAAAAATTTATAATTTATTAACTAAACTAATTTATAATATTACAAGTTCTTTTACATTATTAATATCTAATAGAAATAAAATAAAATTCAATGTTATATATCTAATAATCATTATTAATAAATATAATTTATATTATAAATTACATTTATATAATAAAAATAAATCTATTTTACTTTTTTTAATTTTTTTAAATTTATTTTATTTTAATT
164       TTAATATTTTTTAAAAATAAATTATGAAAATAATTAAATATCTTTAATAATCTCTAGTTATAAATCATTCTTAAAATACTAATTTAAATAATTATATTTAATTATAATATTTAAATAAACTATATAGAATAATAATAATATAAAATTATAAAAATAAACTTAAATATTAAAAAAAAATATTATCAATTAATAAATAATATTTAATTGTTATAGCCATTTAAAAAAAAATATAACCATTTTTTATTGTTAATATATAATAATAACTTAATAAAATAAAATATTTAATATACCTAAATTTATTGAAAAAATTTATAATTTATTAACTAAACTAATCTATAATATTACAAGTTCTTTTACATTATTAATATCTAATAGAAATAAAATAAAATTCAATATTATATATCTAATAATCATTATTAATAAATATAATTTATATTATAAATTACATTTATATAATAAAAATAAATCTATTTTACTTTTTTTAATTTCTTTAAATTTATTTTATTTTAATT
;
END;
BEGIN PAUP;
  [0001] set nowarnreset autoclose ErrorBeep=no;
  [0913] hsearch addseq=random;
  [0914] savetree brLens=yes;
End;
